# Supplementary material for: 1-(6-Bromo-3,4-dihydro-2H-1,4-benz­oxazin-4-yl)-2,2-dichloro­ethanone
Source: Acta Crystallogr Sect E Struct Rep Online. 2012 Jul 21;68(Pt 8):o2509. doi: 10.1107/S1600536812032011 (PMC3414960; doi:10.1107/S1600536812032011)
Supplement: Supplementary file 1 [file e-68-o2509-sup1.cif]

##############################################################################
#                                                                            #
# This CIF contains the data in a paper accepted for publication in          #
# Acta Crystallographica Section E. It conforms to the requirements of       #
# Notes for Authors for Acta Crystallographica Section E, and has been       #
# peer reviewed under the auspices of the IUCr Commission on Journals.       #
#                                                                            #
# Full details of the Crystallographic Information File format               #
# are given in the paper "The Crystallographic Information File (CIF):       #
# a New Standard Archive File for Crystallography" by S. R. Hall, F. H.      #
# Allen and I. D. Brown [Acta Cryst. (1991), A47, 655-685].                  #
#                                                                            #
# The current version of the core CIF dictionary is obtainable from          #
# ftp://ftp.iucr.org/pub/cif_core.dic.                                       #
#                                                                            #
# Software is freely available for graphical display of the structure(s)     #
# in this CIF. For information consult the CIF software page                 #
# http://www.iucr.org/resources/cif/software.                                #
#                                                                            #
# This file may be used for bona fide research purposes within the           #
# scientific community so long as proper attribution is given to the journal # 
# article from which it was obtained.                                        #
#                                                                            #
##############################################################################
data_I
_audit_creation_method     SHELXL-97
_chemical_name_systematic
;
1-(6-Bromo-3,4-dihydro-2<i>H</i>-1,4-benzoxazin-4-yl)-2,2-dichloroethanone
;
_chemical_name_common     ?
_chemical_formula_moiety     'C10 H8 Br Cl2 N O2'
_chemical_formula_sum     'C10 H8 Br Cl2 N O2'
_chemical_formula_iupac     'C10 H8 Br Cl2 N O2'
_chemical_formula_weight     324.97
_chemical_melting_point     ?
_symmetry_cell_setting     monoclinic
_symmetry_space_group_name_H-M     'P 21/n'
_symmetry_space_group_name_Hall     '-P 2yn'
loop_
    _symmetry_equiv_pos_as_xyz
    'x, y, z'
    '-x+1/2, y+1/2, -z+1/2'
    '-x, -y, -z'
    'x-1/2, -y-1/2, z-1/2'
_cell_length_a     6.8220(8)
_cell_length_b     23.567(3)
_cell_length_c     7.3746(9)
_cell_angle_alpha     90.00
_cell_angle_beta     93.5450(10)
_cell_angle_gamma     90.00
_cell_volume     1183.4(3)
_cell_formula_units_Z     4
_cell_measurement_reflns_used     4705
_cell_measurement_theta_min     2.77
_cell_measurement_theta_max     25.83
_cell_measurement_temperature     298(2)
_exptl_crystal_description     'block'
_exptl_crystal_colour     'colourless'
_exptl_crystal_size_max     0.40
_exptl_crystal_size_mid     0.38
_exptl_crystal_size_min     0.28
_exptl_crystal_density_diffrn     1.824
_exptl_crystal_density_meas     1.824
_exptl_crystal_density_method     'not measured'
_exptl_crystal_F_000     640.0
_exptl_absorpt_coefficient_mu     3.908
_exptl_absorpt_correction_type     multi-scan
_exptl_absorpt_process_details     '(SADABS; Sheldrick, 2002)'
_exptl_absorpt_correction_T_min     0.228
_exptl_absorpt_correction_T_max     0.335
_exptl_special_details     ?
_diffrn_ambient_temperature     298(2)
_diffrn_radiation_type     MoK\a
_diffrn_radiation_wavelength     0.71073
_diffrn_radiation_source     'fine-focus sealed tube'
_diffrn_radiation_monochromator     graphite
_diffrn_measurement_device_type     'Bruker SMART APEX CCD area-detector'
_diffrn_measurement_method     '\f and \w scans'
_diffrn_detector_area_resol_mean     ?
_diffrn_reflns_number     11742
_diffrn_reflns_av_R_equivalents     0.0195
_diffrn_reflns_av_sigmaI/netI     0.0164
_diffrn_reflns_theta_min     2.90
_diffrn_reflns_theta_max     28.27
_diffrn_reflns_theta_full     28.27
_diffrn_measured_fraction_theta_max     0.997
_diffrn_measured_fraction_theta_full     0.997
_diffrn_reflns_limit_h_min     -9
_diffrn_reflns_limit_h_max     9
_diffrn_reflns_limit_k_min     -31
_diffrn_reflns_limit_k_max     30
_diffrn_reflns_limit_l_min     -9
_diffrn_reflns_limit_l_max     9
_diffrn_standards_number     ?
_diffrn_standards_interval_count     ?
_diffrn_standards_interval_time     ?
_diffrn_standards_decay_%     ?
_refine_special_details
;
 Refinement of F^2^ against ALL reflections.  The weighted R-factor wR and
 goodness of fit S are based on F^2^, conventional R-factors R are based
 on F, with F set to zero for negative F^2^. The threshold expression of
 F^2^ > 2sigma(F^2^) is used only for calculating R-factors(gt) etc. and is
 not relevant to the choice of reflections for refinement.  R-factors based
 on F^2^ are statistically about twice as large as those based on F, and R-
 factors based on ALL data will be even larger.
;
_reflns_number_total     2924
_reflns_number_gt     2924
_reflns_threshold_expression     I>2\s(I)
_refine_ls_structure_factor_coef     Fsqd
_refine_ls_matrix_type     full
_refine_ls_R_factor_all     0.0510
_refine_ls_R_factor_gt     0.0381
_refine_ls_wR_factor_gt     0.0949
_refine_ls_wR_factor_ref     0.1021
_refine_ls_goodness_of_fit_ref     1.086
_refine_ls_restrained_S_all     1.086
_refine_ls_number_reflns     2924
_refine_ls_number_parameters     145
_refine_ls_number_restraints     0
_refine_ls_hydrogen_treatment     constr
_refine_ls_weighting_scheme     calc
_refine_ls_weighting_details
         'calc w=1/[\s^2^(Fo^2^)+(0.0487P)^2^+0.7003P] where P=(Fo^2^+2Fc^2^)/3'
_atom_sites_solution_hydrogens     geom
_atom_sites_solution_primary     direct
_atom_sites_solution_secondary     difmap
_refine_ls_shift/su_max     0.000
_refine_ls_shift/su_mean     0.000
_refine_diff_density_max     0.442
_refine_diff_density_min     -0.919
_refine_ls_extinction_method     none
_refine_ls_extinction_coef     ?
loop_
    _atom_type_symbol
    _atom_type_description
    _atom_type_scat_dispersion_real
    _atom_type_scat_dispersion_imag
    _atom_type_scat_source
    'C' 'C' 0.0033 0.0016
                         'International Tables Vol C Tables 4.2.6.8 and 6.1.1.4'
    'H' 'H' 0.0000 0.0000
                         'International Tables Vol C Tables 4.2.6.8 and 6.1.1.4'
    'N' 'N' 0.0061 0.0033
                         'International Tables Vol C Tables 4.2.6.8 and 6.1.1.4'
    'O' 'O' 0.0106 0.0060
                         'International Tables Vol C Tables 4.2.6.8 and 6.1.1.4'
    'Cl' 'Cl' 0.1484 0.1585
                         'International Tables Vol C Tables 4.2.6.8 and 6.1.1.4'
    'Br' 'Br' -0.2901 2.4595
                         'International Tables Vol C Tables 4.2.6.8 and 6.1.1.4'
_computing_data_collection     'SMART (Bruker, 1998)'
_computing_cell_refinement     'SAINT (Bruker, 1998)'
_computing_data_reduction     'SAINT (Bruker, 1998)'
_computing_structure_solution     'SHELXS97 (Sheldrick, 2008)'
_computing_structure_refinement     'SHELXL97 (Sheldrick, 2008)'
_computing_molecular_graphics     'SHELXTL (Sheldrick, 2008)'
_computing_publication_material     'SHELXTL (Sheldrick, 2008)'
loop_
    _atom_site_type_symbol
    _atom_site_label
    _atom_site_fract_x
    _atom_site_fract_y
    _atom_site_fract_z
    _atom_site_U_iso_or_equiv
    _atom_site_adp_type
    _atom_site_calc_flag
    _atom_site_refinement_flags
    _atom_site_occupancy
    _atom_site_symmetry_multiplicity
    _atom_site_disorder_assembly
    _atom_site_disorder_group
    C C11 0.5861(5) 0.13121(15) 0.7608(5) 0.0693(9) Uani d . 1 1 . .
    H H11A 0.5504 0.1652 0.8251 0.083 Uiso calc R 1 1 . .
    H H11B 0.4856 0.1243 0.6644 0.083 Uiso calc R 1 1 . .
    C C12 0.7804(5) 0.14020(15) 0.6796(4) 0.0640(9) Uani d . 1 1 . .
    H H12A 0.8180 0.1062 0.6160 0.077 Uiso calc R 1 1 . .
    H H12B 0.7708 0.1713 0.5933 0.077 Uiso calc R 1 1 . .
    C C13 0.9285(5) 0.02632(13) 1.2299(4) 0.0535(7) Uani d . 1 1 . .
    H H13 0.9280 -0.0021 1.3173 0.064 Uiso calc R 1 1 . .
    C C1 0.7665(5) 0.03564(13) 1.1156(4) 0.0561(7) Uani d . 1 1 . .
    H H1 0.6559 0.0130 1.1240 0.067 Uiso calc R 1 1 . .
    C C2 0.7655(4) 0.07871(12) 0.9869(4) 0.0484(6) Uani d . 1 1 . .
    C C3 1.0255(4) 0.23991(11) 0.6714(3) 0.0464(6) Uani d . 1 1 . .
    H H3 0.8872 0.2438 0.6289 0.056 Uiso calc R 1 1 . .
    O O1 0.5943(3) 0.08487(10) 0.8818(3) 0.0658(6) Uani d . 1 1 . .
    C C5 1.0986(4) 0.10184(10) 1.0846(3) 0.0414(5) Uani d . 1 1 . .
    H H5 1.2119 0.1232 1.0742 0.050 Uiso calc R 1 1 . .
    C C6 1.0390(4) 0.20127(11) 0.8395(3) 0.0436(6) Uani d . 1 1 . .
    C C7 0.9324(4) 0.11209(10) 0.9693(3) 0.0403(5) Uani d . 1 1 . .
    C C8 1.0934(4) 0.05971(11) 1.2139(4) 0.0440(6) Uani d . 1 1 . .
    O O2 1.1457(3) 0.21396(9) 0.9706(3) 0.0601(6) Uani d . 1 1 . .
    N N1 0.9288(3) 0.15339(9) 0.8282(3) 0.0477(5) Uani d . 1 1 . .
    Br Br1 1.31802(5) 0.046715(14) 1.37285(4) 0.06190(14) Uani d . 1 1 . .
    Cl Cl2 1.12004(16) 0.30735(4) 0.72659(12) 0.0759(3) Uani d . 1 1 . .
    Cl Cl3 1.15557(16) 0.20811(5) 0.49693(13) 0.0834(3) Uani d . 1 1 . .
loop_
    _atom_site_aniso_label
    _atom_site_aniso_U_11
    _atom_site_aniso_U_22
    _atom_site_aniso_U_33
    _atom_site_aniso_U_12
    _atom_site_aniso_U_13
    _atom_site_aniso_U_23
    C11 0.0554(18) 0.069(2) 0.079(2) -0.0032(15) -0.0341(16) -0.0157(17)
    C12 0.072(2) 0.0626(18) 0.0528(16) -0.0159(15) -0.0313(15) -0.0025(14)
    C13 0.0639(18) 0.0466(14) 0.0513(15) -0.0081(13) 0.0138(13) 0.0011(12)
    C1 0.0510(16) 0.0524(16) 0.0665(18) -0.0156(13) 0.0155(14) -0.0071(13)
    C2 0.0414(13) 0.0462(14) 0.0570(15) -0.0054(11) -0.0018(11) -0.0139(12)
    C3 0.0450(13) 0.0492(14) 0.0436(13) 0.0012(11) -0.0083(11) 0.0065(11)
    O1 0.0448(11) 0.0669(14) 0.0835(15) -0.0111(10) -0.0128(10) -0.0057(12)
    C5 0.0423(13) 0.0382(12) 0.0434(12) -0.0042(10) -0.0004(10) 0.0012(10)
    C6 0.0411(12) 0.0449(13) 0.0430(13) -0.0011(10) -0.0121(10) 0.0052(10)
    C7 0.0420(13) 0.0356(12) 0.0428(12) -0.0021(10) -0.0022(10) -0.0046(10)
    C8 0.0512(14) 0.0406(13) 0.0405(12) 0.0024(11) 0.0043(11) 0.0002(10)
    O2 0.0667(13) 0.0535(11) 0.0559(11) -0.0221(10) -0.0302(10) 0.0168(9)
    N1 0.0520(13) 0.0427(11) 0.0455(11) -0.0083(10) -0.0194(10) 0.0016(9)
    Br1 0.0668(2) 0.0634(2) 0.05402(19) 0.00348(14) -0.00809(14) 0.01693(13)
    Cl2 0.1089(7) 0.0562(5) 0.0599(5) -0.0264(4) -0.0170(4) 0.0171(4)
    Cl3 0.0936(7) 0.0934(7) 0.0651(5) 0.0173(5) 0.0213(5) 0.0018(5)
_geom_special_details
;
 All esds (except the esd in the dihedral angle between two l.s. planes)
 are estimated using the full covariance matrix.  The cell esds are taken
 into account individually in the estimation of esds in distances, angles
 and torsion angles; correlations between esds in cell parameters are only
 used when they are defined by crystal symmetry.  An approximate (isotropic)
 treatment of cell esds is used for estimating esds involving l.s. planes.
;
loop_
    _geom_bond_atom_site_label_1
    _geom_bond_atom_site_label_2
    _geom_bond_site_symmetry_2
    _geom_bond_distance
    _geom_bond_publ_flag
    C11 O1 . 1.409(4) ?
    C11 C12 . 1.503(5) ?
    C11 H11A . 0.9700 ?
    C11 H11B . 0.9700 ?
    C12 N1 . 1.479(3) ?
    C12 H12A . 0.9700 ?
    C12 H12B . 0.9700 ?
    C13 C1 . 1.365(5) ?
    C13 C8 . 1.384(4) ?
    C13 H13 . 0.9300 ?
    C1 C2 . 1.390(4) ?
    C1 H1 . 0.9300 ?
    C2 O1 . 1.369(3) ?
    C2 C7 . 1.397(4) ?
    C3 C6 . 1.536(3) ?
    C3 Cl2 . 1.754(3) ?
    C3 Cl3 . 1.774(3) ?
    C3 H3 . 0.9800 ?
    C5 C8 . 1.379(4) ?
    C5 C7 . 1.396(3) ?
    C5 H5 . 0.9300 ?
    C6 O2 . 1.211(3) ?
    C6 N1 . 1.356(3) ?
    C7 N1 . 1.424(3) ?
    C8 Br1 . 1.895(3) ?
loop_
    _geom_angle_atom_site_label_1
    _geom_angle_atom_site_label_2
    _geom_angle_atom_site_label_3
    _geom_angle_site_symmetry_1
    _geom_angle_site_symmetry_3
    _geom_angle
    _geom_angle_publ_flag
    O1 C11 C12 . . 111.1(3) ?
    O1 C11 H11A . . 109.4 ?
    C12 C11 H11A . . 109.4 ?
    O1 C11 H11B . . 109.4 ?
    C12 C11 H11B . . 109.4 ?
    H11A C11 H11B . . 108.0 ?
    N1 C12 C11 . . 108.3(3) ?
    N1 C12 H12A . . 110.0 ?
    C11 C12 H12A . . 110.0 ?
    N1 C12 H12B . . 110.0 ?
    C11 C12 H12B . . 110.0 ?
    H12A C12 H12B . . 108.4 ?
    C1 C13 C8 . . 119.2(3) ?
    C1 C13 H13 . . 120.4 ?
    C8 C13 H13 . . 120.4 ?
    C13 C1 C2 . . 120.6(3) ?
    C13 C1 H1 . . 119.7 ?
    C2 C1 H1 . . 119.7 ?
    O1 C2 C1 . . 115.6(3) ?
    O1 C2 C7 . . 124.0(3) ?
    C1 C2 C7 . . 120.4(3) ?
    C6 C3 Cl2 . . 110.32(17) ?
    C6 C3 Cl3 . . 109.09(19) ?
    Cl2 C3 Cl3 . . 110.98(16) ?
    C6 C3 H3 . . 108.8 ?
    Cl2 C3 H3 . . 108.8 ?
    Cl3 C3 H3 . . 108.8 ?
    C2 O1 C11 . . 116.1(2) ?
    C8 C5 C7 . . 119.5(2) ?
    C8 C5 H5 . . 120.3 ?
    C7 C5 H5 . . 120.3 ?
    O2 C6 N1 . . 123.9(2) ?
    O2 C6 C3 . . 120.1(2) ?
    N1 C6 C3 . . 116.0(2) ?
    C5 C7 C2 . . 118.8(2) ?
    C5 C7 N1 . . 122.7(2) ?
    C2 C7 N1 . . 118.4(2) ?
    C5 C8 C13 . . 121.6(3) ?
    C5 C8 Br1 . . 119.3(2) ?
    C13 C8 Br1 . . 119.1(2) ?
    C6 N1 C7 . . 122.7(2) ?
    C6 N1 C12 . . 124.9(2) ?
    C7 N1 C12 . . 112.2(2) ?
loop_
    _geom_hbond_atom_site_label_D
    _geom_hbond_atom_site_label_H
    _geom_hbond_atom_site_label_A
    _geom_hbond_site_symmetry_A
    _geom_hbond_distance_DH
    _geom_hbond_distance_HA
    _geom_hbond_distance_DA
    _geom_hbond_angle_DHA
    C3 H3 O2 4_565 0.98 2.20 3.101(3) 152.6
    C12 H12B Cl2 4_565 0.97 2.88 3.664(3) 138.9
    C11 H11B Br1 1_454 0.97 2.99 3.853(3) 148.2
data_global
_journal_date_recd_electronic     2012-04-19
_journal_date_accepted     2012-07-13
_journal_name_full     'Acta Crystallographica, Section E'
_journal_year     2012
_journal_volume     68
_journal_issue      8
_journal_page_first     o2509
_journal_page_last     o2509
_journal_paper_category     QO
_journal_paper_doi     10.1107/S1600536812032011
_journal_coeditor_code     FY2057
_publ_contact_author_name     'Dr. Ying Fu'
_publ_contact_author_address
;
College of Science,
Northeast Agricultural University,
Harbin 150030,
People's Republic of China
;
_publ_contact_author_email     fuying@neau.edu.cn
_publ_contact_author_fax     '(86)451 5519 0162'
_publ_contact_author_phone     '(86)451 5519 0162'
_publ_section_title
;
1-(6-Bromo-3,4-dihydro-2<i>H</i>-1,4-benzoxazin-4-yl)-2,2-dichloroethanone
;
loop_
    _publ_author_name
    _publ_author_footnote
    _publ_author_address
    'Fei Ye' .
;
College of Science,
Northeast Agricultural University,
Harbin 150030,
People's Republic of China
;
    'Ying Li' .
;
College of Science,
Northeast Agricultural University,
Harbin 150030,
People's Republic of China
;
    'Ying Fu' .
;
College of Science,
Northeast Agricultural University,
Harbin 150030,
People's Republic of China
;
    'Li-Xia Zhao' .
;
College of Science,
Northeast Agricultural University,
Harbin 150030,
People's Republic of China
;
    'Shuang Gao' .
;
College of Science,
Northeast Agricultural University,
Harbin 150030,
People's Republic of China
;
_iucr_refine_instructions_details
;
TITL DZ2_0m in P2(1)/n
CELL 0.71073   6.8220  23.5666   7.3746  90.000  93.545  90.000
ZERR   11.00   0.0008   0.0029   0.0009   0.000   0.001   0.000
LATT 1
SYMM 0.5-X, 0.5+Y, 0.5-Z
SFAC C  H  N  O  Cl Br
UNIT 11 11 11 11 11 11
L.S. 4
ACTA
BOND $H
FMAP 2
PLAN 0
HTAB
FREE Q10  C11
TEMP 0
WGHT    0.048700    0.700300
FVAR       0.59141
MOLE 1
C11   1  0.586105  0.131212  0.760772  11.00000  0.05540  0.06895 =
         0.07887   -0.01575   -0.03412   -0.00325
AFIX  23
H11A  2  0.550447  0.165229  0.825061  11.00000  -1.20000
H11B  2  0.485625  0.124310  0.664429  11.00000  -1.20000
AFIX   0
C12   1  0.780375  0.140195  0.679552  11.00000  0.07220  0.06263 =
         0.05280   -0.00251   -0.03126   -0.01591
AFIX  23
H12A  2  0.817966  0.106240  0.615960  11.00000  -1.20000
H12B  2  0.770800  0.171297  0.593303  11.00000  -1.20000
AFIX   0
C13   1  0.928470  0.026323  1.229854  11.00000  0.06388  0.04661 =
         0.05132   0.00109   0.01379   -0.00811
AFIX  43
H13   2  0.927958  -0.002102  1.317300  11.00000  -1.20000
AFIX   0
C1    1  0.766526  0.035641  1.115588  11.00000  0.05098  0.05240 =
         0.06646   -0.00713    0.01551   -0.01559
AFIX  43
H1    2  0.655898  0.012959  1.123979  11.00000  -1.20000
AFIX   0
C2    1  0.765517  0.078711  0.986859  11.00000  0.04140  0.04623 =
         0.05704   -0.01393   -0.00182   -0.00538
C3    1  1.025512  0.239907  0.671417  11.00000  0.04503  0.04916 =
         0.04361    0.00646   -0.00833    0.00122
AFIX  13
H3    2  0.887208  0.243801  0.628889  11.00000  -1.20000
AFIX   0
O1    4  0.594301  0.084872  0.881756  11.00000  0.04484  0.06685 =
         0.08355   -0.00566   -0.01282   -0.01110
C5    1  1.098601  0.101840  1.084567  11.00000  0.04234  0.03820 =
         0.04337   0.00117   -0.00039   -0.00423
AFIX  43
H5    2  1.211893  0.123246  1.074241  11.00000  -1.20000
AFIX   0
C6    1  1.039029  0.201272  0.839458  11.00000  0.04111  0.04495 =
         0.04297   0.00519   -0.01208   -0.00108
C7    1  0.932415  0.112092  0.969263  11.00000  0.04198  0.03562 =
         0.04276   -0.00463   -0.00223   -0.00211
C8    1  1.093435  0.059713  1.213922  11.00000  0.05125  0.04060 =
         0.04046    0.00020    0.00432    0.00240
O2    4  1.145676  0.213962  0.970601  11.00000  0.06665  0.05348 =
         0.05585    0.01676   -0.03020   -0.02209
N1    3  0.928816  0.153391  0.828228  11.00000  0.05200  0.04274 =
         0.04554    0.00162   -0.01936   -0.00833
BR1   6  1.318021  0.046715  1.372848  11.00000  0.06684  0.06337 =
         0.05402    0.01693   -0.00809    0.00348
CL2   5  1.120035  0.307354  0.726588  11.00000  0.10889  0.05615 =
         0.05993    0.01713   -0.01705   -0.02640
CL3   5  1.155570  0.208106  0.496930  11.00000  0.09365  0.09344 =
         0.06508    0.00183    0.02127    0.01734
HKLF 4
REM  DZ2_0m in P2(1)/n
REM R1 = 0.0381 for  2924 Fo > 4sig(Fo) and  0.0510 for all 2924 data
REM    145 parameters refined using      0 restraints
END
WGHT      0.0486      0.7010
REM Highest difference peak  0.442,  deepest hole -0.919,
1-sigma level  0.099
Q1    1   1.2471  0.2282  0.5644  11.00000  0.05    0.44
Q2    1   1.2394  0.0684  1.4115  11.00000  0.05    0.35
Q3    1   1.2316  0.2864  0.7061  11.00000  0.05    0.30
Q4    1   1.3980  0.1035  1.0798  11.00000  0.05    0.26
Q5    1   0.8405  0.0487  0.7834  11.00000  0.05    0.26
Q6    1   1.0378  0.2214  0.7558  11.00000  0.05    0.25
Q7    1   1.1482  0.1380  1.1339  11.00000  0.05    0.24
Q8    1   0.7185  0.0372  0.7151  11.00000  0.05    0.22
Q9    1   0.6584  0.0502  0.6817  11.00000  0.05    0.22
Q10   1   1.2810  0.0627  0.9636  11.00000  0.05    0.22
Q11   1   0.8661  0.1693  0.5214  11.00000  0.05    0.22
Q12   1   1.1417  0.1500  1.2597  11.00000  0.05    0.21
Q13   1   1.3139  0.1530  1.2662  11.00000  0.05    0.21
Q14   1   1.2992  0.0844  1.0237  11.00000  0.05    0.21
Q15   1   0.9473  0.0656  1.3704  11.00000  0.05    0.21
Q16   1   1.2131  0.1354  1.2839  11.00000  0.05    0.21
Q17   1   1.3820  0.2399  0.8443  11.00000  0.05    0.21
Q18   1   0.7221  0.0101  1.4361  11.00000  0.05    0.20
Q19   1   0.6173 -0.0451  0.9766  11.00000  0.05    0.20
Q20   1   0.6866  0.0536  0.7954  11.00000  0.05    0.20
;
