# Supplementary material for: 1-(6-Bromo-3,4-dihydro-2H-1,4-benz­oxazin-4-yl)-2,2-dichloro­ethanone
Source: Acta Crystallogr Sect E Struct Rep Online. 2012 Jul 21;68(Pt 8):o2509. doi: 10.1107/S1600536812032011 (PMC3414960; doi:10.1107/S1600536812032011)
Supplement: Supplementary file 2 [file e-68-o2509-Isup2.hkl]

# 
# h,k,l, Fc-squared, Fo-squared, sigma(Fo-squared) and status flag 
# 
data_I
_shelx_title ' DZ2_0m in P2(1)/n' 
_shelx_refln_list_code          4 
_shelx_F_calc_maximum      186.97 
_exptl_crystal_F_000       814.00 
_reflns_d_resolution_high  0.7504 
 
loop_ 
 _symmetry_equiv_pos_as_xyz 
 'x, y, z' 
 '-x+1/2, y+1/2, -z+1/2' 
 '-x, -y, -z' 
 'x-1/2, -y-1/2, z-1/2' 
 
_cell_length_a     6.8220 
_cell_length_b    23.5666 
_cell_length_c     7.3746 
_cell_angle_alpha  90.000 
_cell_angle_beta   93.545 
_cell_angle_gamma  90.000 
 
_shelx_F_squared_multiplier     1.000 
 
loop_ 
 _refln_index_h 
 _refln_index_k 
 _refln_index_l 
 _refln_F_squared_calc 
 _refln_F_squared_meas 
 _refln_F_squared_sigma 
 _refln_observed_status 
   2   0   0     2264.22     2547.14     25.84 o 
   4   0   0     2553.42     2517.66     35.39 o 
   6   0   0       24.97       24.28      3.80 o 
   8   0   0      102.65       97.06      6.09 o 
   1   1   0       24.75       34.78      1.14 o 
   2   1   0    10037.95     9133.69    101.99 o 
   3   1   0     4597.77     4550.99     32.43 o 
   4   1   0      268.94      282.22      3.31 o 
   5   1   0      831.18      829.99      8.14 o 
   6   1   0      302.49      280.98      4.70 o 
   7   1   0       28.76       29.69      3.16 o 
   8   1   0       17.92       13.91      3.59 o 
   9   1   0       14.30       22.38      4.32 o 
   1   2   0       24.05       25.22      1.05 o 
   2   2   0     4665.09     4514.59     31.99 o 
   3   2   0      927.30     1006.83      7.87 o 
   4   2   0      281.58      304.17      3.44 o 
   5   2   0     1218.43     1203.40      9.98 o 
   6   2   0        6.92        7.08      2.30 o 
   7   2   0      289.53      283.61      5.86 o 
   8   2   0       76.53       79.88      4.70 o 
   9   2   0        0.22       -4.34      4.34 o 
   1   3   0     1852.06     1949.55     19.82 o 
   2   3   0    10827.65     9717.94     89.17 o 
   3   3   0     3523.54     3577.77     23.79 o 
   4   3   0     4408.19     4385.59     31.57 o 
   5   3   0     1233.65     1264.96     10.47 o 
   6   3   0      494.55      460.73      6.72 o 
   7   3   0        0.18        1.47      2.97 o 
   8   3   0      109.20      111.00      4.70 o 
   9   3   0       26.86       44.67     14.15 o 
   0   4   0     1640.76     1649.59     20.81 o 
   1   4   0     3335.93     3241.99     37.26 o 
   2   4   0     1335.32     1545.25     11.44 o 
   3   4   0        2.91        4.57      1.18 o 
   4   4   0        5.31        4.94      1.03 o 
   5   4   0      485.21      454.93      4.98 o 
   6   4   0      779.06      761.41      9.15 o 
   7   4   0       95.85       92.57      4.05 o 
   8   4   0        0.65        6.81      3.64 o 
   1   5   0      773.28      796.88      7.55 o 
   2   5   0     1695.89     1598.36     12.99 o 
   3   5   0        0.83        6.61      3.10 o 
   4   5   0     3583.34     3642.36     26.61 o 
   5   5   0       14.90       15.23      1.75 o 
   6   5   0      170.88      146.73      3.94 o 
   7   5   0       23.30       32.17      3.30 o 
   8   5   0        0.35        0.39      3.61 o 
   0   6   0     1002.99     1203.03     12.82 o 
   1   6   0    18208.06    14416.13    292.58 o 
   2   6   0       84.75       94.68      2.32 o 
   3   6   0       16.06       27.17      3.03 o 
   4   6   0        0.27        4.54      1.48 o 
   5   6   0      485.13      502.95      5.92 o 
   6   6   0        2.39        1.13      2.22 o 
   7   6   0      591.82      589.63      8.42 o 
   8   6   0        1.44        2.42      3.64 o 
   1   7   0        8.69        6.06      0.73 o 
   2   7   0     1698.46     1687.60     13.78 o 
   3   7   0      218.57      234.73      3.14 o 
   4   7   0     1382.51     1405.23     12.27 o 
   5   7   0       28.39       25.70      2.10 o 
   6   7   0      273.65      271.30      4.90 o 
   7   7   0       39.83       41.52      3.49 o 
   8   7   0        2.40       -1.83      4.56 o 
   0   8   0    14502.65    12127.13    208.28 o 
   1   8   0       34.00       34.47      0.85 o 
   2   8   0     3047.95     3290.74     23.67 o 
   3   8   0      807.40      931.90     12.97 o 
   4   8   0      829.92      816.00      8.96 o 
   5   8   0      149.98      171.09      6.01 o 
   6   8   0      226.26      215.70      5.05 o 
   7   8   0       42.48       58.67      5.51 o 
   8   8   0        2.48        2.30      6.31 o 
   1   9   0     4712.38     4581.21     51.88 o 
   2   9   0    13839.23    12709.50     98.27 o 
   3   9   0     4573.61     4275.25     38.43 o 
   4   9   0      267.92      263.56      8.29 o 
   5   9   0      690.28      634.08      7.98 o 
   6   9   0        0.60        1.97      2.67 o 
   7   9   0        6.63       11.56      3.70 o 
   8   9   0        1.08       -0.17      5.06 o 
   0  10   0      323.41      337.79      4.72 o 
   1  10   0     1723.14     1728.79     14.15 o 
   2  10   0     1954.84     2034.15     15.08 o 
   3  10   0        2.05        1.34      1.60 o 
   4  10   0      686.66      704.92      8.27 o 
   5  10   0      148.80      139.26      4.02 o 
   6  10   0      135.52      147.09      5.63 o 
   7  10   0        3.35        0.52      3.35 o 
   8  10   0       61.61       56.32      5.32 o 
   1  11   0       96.45      121.69      2.00 o 
   2  11   0     2416.29     2527.91     18.59 o 
   3  11   0     1203.59     1213.00     12.25 o 
   4  11   0      398.72      375.00      5.70 o 
   5  11   0      849.31      826.27      9.79 o 
   6  11   0       41.22       42.28      3.34 o 
   7  11   0        4.03        0.37      3.40 o 
   8  11   0       13.87       13.55      4.65 o 
   0  12   0    13928.20    12602.38    187.09 o 
   1  12   0     1743.60     1808.70     13.68 o 
   2  12   0     2813.11     2882.94     23.30 o 
   3  12   0      257.36      287.64      6.61 o 
   4  12   0      347.29      314.03      5.36 o 
   5  12   0      106.27       81.03      3.36 o 
   6  12   0      490.27      527.56      7.92 o 
   7  12   0       18.49        5.96      3.64 o 
   8  12   0       59.92       63.38      5.58 o 
   1  13   0      871.10      861.40      7.22 o 
   2  13   0       29.81       37.42      1.70 o 
   3  13   0     1673.80     1636.44     16.05 o 
   4  13   0      189.92      176.71      4.30 o 
   5  13   0      295.23      269.88      5.48 o 
   6  13   0       50.98       33.83      3.78 o 
   7  13   0        0.68       -0.06      3.57 o 
   8  13   0        1.31        0.42      4.78 o 
   0  14   0      212.12      176.00      5.24 o 
   1  14   0     2444.78     2459.22     18.37 o 
   2  14   0        5.96        4.97      1.49 o 
   3  14   0       65.16       68.78      2.97 o 
   4  14   0       20.79       13.67      2.60 o 
   5  14   0       16.19       29.69      3.02 o 
   6  14   0        0.83        3.62      3.27 o 
   7  14   0       85.91       78.92      4.60 o 
   8  14   0       17.16       28.23      5.60 o 
   1  15   0       75.70       90.00      2.21 o 
   2  15   0     1295.09     1262.01     14.87 o 
   3  15   0      142.70      161.59      4.02 o 
   4  15   0     1586.22     1529.49     15.74 o 
   5  15   0      247.37      252.03      5.66 o 
   6  15   0       15.48       18.34      4.20 o 
   7  15   0        0.08       -1.04      3.74 o 
   0  16   0       43.64       57.23      2.59 o 
   1  16   0     2762.49     2879.72     23.68 o 
   2  16   0      136.60      140.94      4.99 o 
   3  16   0       50.41       54.00      3.80 o 
   4  16   0       20.21       24.71      2.82 o 
   5  16   0       51.05       46.64      3.44 o 
   6  16   0        0.97       -1.69      3.35 o 
   7  16   0       10.41        7.95      4.06 o 
   1  17   0      128.33      135.46      3.30 o 
   2  17   0     1797.04     1741.38     17.22 o 
   3  17   0      293.81      307.06      5.46 o 
   4  17   0      136.13      151.36      4.59 o 
   5  17   0       78.98       61.69      3.83 o 
   6  17   0       24.12       14.75      3.60 o 
   7  17   0        0.01       -1.82      4.08 o 
   0  18   0       50.49       37.17      2.70 o 
   1  18   0     1904.68     1873.22     16.31 o 
   2  18   0       73.00       80.14      3.26 o 
   3  18   0        0.89        1.37      2.74 o 
   4  18   0        9.90        9.88      2.89 o 
   5  18   0      205.82      211.04      5.76 o 
   6  18   0       56.38       56.07      4.20 o 
   7  18   0       34.96       36.10      4.65 o 
   1  19   0      244.33      256.82      4.50 o 
   2  19   0        2.85        5.07      2.45 o 
   3  19   0       69.40       62.68      3.25 o 
   4  19   0      307.85      331.79      7.22 o 
   5  19   0      561.88      510.16      8.40 o 
   6  19   0       32.96       27.10      4.20 o 
   7  19   0        0.00        5.65      4.37 o 
   0  20   0     2198.08     2261.50     39.53 o 
   1  20   0      246.45      263.26      4.65 o 
   2  20   0      129.69      122.03      3.85 o 
   3  20   0       98.44      105.13      3.90 o 
   4  20   0       93.25      103.58      4.23 o 
   5  20   0        5.13        3.20      3.48 o 
   6  20   0       82.86       89.06      4.86 o 
   1  21   0      617.79      651.24      8.47 o 
   2  21   0       83.37       69.87      3.49 o 
   3  21   0     1067.62     1030.96     12.12 o 
   4  21   0      118.00      126.42      4.61 o 
   5  21   0       30.89       21.04      3.94 o 
   6  21   0        1.92        1.19      4.17 o 
   0  22   0      137.55      151.44      6.94 o 
   1  22   0        0.59       -3.22      3.22 o 
   2  22   0      321.07      325.95      7.69 o 
   3  22   0        3.25        4.49      3.15 o 
   4  22   0        0.88       -1.63      3.57 o 
   5  22   0       48.10       38.16      4.29 o 
   6  22   0       13.13       22.09      4.67 o 
   1  23   0      342.53      329.34      9.28 o 
   2  23   0        6.77        7.32      3.05 o 
   3  23   0        4.49        3.99      3.25 o 
   4  23   0      193.90      187.85      5.95 o 
   5  23   0       13.12       16.88      4.37 o 
   6  23   0        2.81        6.61      5.02 o 
   0  24   0      129.55      127.04      6.36 o 
   1  24   0      547.11      570.49     10.48 o 
   2  24   0      295.63      302.79      7.79 o 
   3  24   0        7.18        4.36      3.60 o 
   4  24   0       14.61       16.98      4.04 o 
   5  24   0       31.93       29.76      4.62 o 
   1  25   0       22.88       29.49      5.30 o 
   2  25   0       22.33       33.58      4.59 o 
   3  25   0      184.69      181.15      9.48 o 
   4  25   0       91.73       75.09      4.81 o 
   5  25   0        1.27        0.00      4.41 o 
   0  26   0       75.42       65.33      8.69 o 
   1  26   0      163.55      167.07      8.43 o 
   2  26   0        3.01       -0.57      4.49 o 
   3  26   0        4.17        1.94      3.75 o 
   4  26   0        3.63        2.82      4.10 o 
   5  26   0        2.49       -3.04      4.89 o 
   1  27   0        5.37       -1.26      4.35 o 
   2  27   0       53.98       61.73      7.39 o 
   3  27   0        4.28        3.79      4.79 o 
   4  27   0       47.77       62.02      4.87 o 
   0  28   0       20.09       21.33      8.72 o 
   1  28   0        2.76        4.42      4.55 o 
   2  28   0        4.02        3.61      4.78 o 
   3  28   0       94.78       87.33      5.98 o 
   4  28   0       14.71       13.45      5.78 o 
   1  29   0       93.98      104.52      6.24 o 
   2  29   0       86.52       90.45      6.21 o 
   3  29   0       53.86       59.03      8.83 o 
   0  30   0       25.67       28.91      9.69 o 
   1  30   0       42.87       35.34      6.34 o 
   2  30   0        8.49        3.59      5.21 o 
   1  31   0        2.28       -6.71      8.21 o 
  -9   0   1      101.88      107.51     10.01 o 
  -7   0   1       40.31       29.91      3.89 o 
  -5   0   1       72.90       70.86      3.77 o 
  -3   0   1     1686.64     1630.49     17.22 o 
  -1   0   1    14576.91    11895.78    172.57 o 
   1   0   1     1508.67     1508.06     20.26 o 
   3   0   1      441.53      537.66      5.69 o 
   5   0   1      997.25     1077.16     15.72 o 
   7   0   1      196.29      181.09     10.64 o 
  -9   1   1        1.25       -2.06      3.89 o 
  -8   1   1       18.42        8.56      3.76 o 
  -7   1   1        6.83        8.51      2.39 o 
  -6   1   1     1879.42     1863.13     16.52 o 
  -5   1   1      297.97      282.34      3.75 o 
  -4   1   1     1491.35     1539.47     10.95 o 
  -3   1   1      761.38      718.26      5.43 o 
  -2   1   1       42.27       56.83      1.06 o 
  -1   1   1       35.78       31.14      1.42 o 
   0   1   1       46.92       54.41      1.28 o 
   1   1   1    16395.32    12507.90    120.15 o 
   2   1   1     8884.62     8269.98     58.61 o 
   3   1   1      210.63      236.26      2.28 o 
   4   1   1      968.58     1057.77      7.87 o 
   5   1   1       67.49       71.83      3.19 o 
   6   1   1      286.97      317.18      5.98 o 
   7   1   1       35.22       25.73      3.20 o 
   8   1   1       91.19      101.57      4.80 o 
  -9   2   1        4.71       10.33      4.29 o 
  -8   2   1        0.45       -3.15      3.15 o 
  -7   2   1       80.97       96.19      4.02 o 
  -6   2   1      120.09      107.95      4.15 o 
  -5   2   1       63.28       66.94      2.07 o 
  -4   2   1        2.72        9.59      2.13 o 
  -3   2   1     2142.41     2228.46     15.12 o 
  -2   2   1     5447.59     5432.58     38.81 o 
  -1   2   1    18459.95    14803.93    222.70 o 
   0   2   1      534.12      560.26      4.63 o 
   1   2   1     1578.56     1860.89     14.60 o 
   2   2   1        0.70        2.79      0.54 o 
   3   2   1     5878.55     5669.24     34.75 o 
   4   2   1     1247.46     1262.56      9.18 o 
   5   2   1     2101.84     1998.85     16.99 o 
   6   2   1      190.01      180.79      4.40 o 
   7   2   1      183.19      170.76      6.80 o 
   8   2   1        0.45       -3.43      4.19 o 
  -9   3   1        3.34        1.93      4.14 o 
  -8   3   1       68.18       66.40      3.84 o 
  -7   3   1       18.98       12.42      3.06 o 
  -6   3   1       86.31       82.12      3.63 o 
  -5   3   1      740.66      727.15      6.79 o 
  -4   3   1      886.55      893.72      6.86 o 
  -3   3   1      674.96      627.74      4.88 o 
  -2   3   1     7723.52     7318.13     53.49 o 
  -1   3   1    17427.27    14433.05    126.89 o 
   0   3   1     2058.57     2132.72     16.73 o 
   1   3   1       64.57       70.33      1.01 o 
   2   3   1     5029.40     4969.40     33.47 o 
   3   3   1     2209.52     2347.78     15.91 o 
   4   3   1      320.14      352.22      3.81 o 
   5   3   1     1288.54     1262.38     10.45 o 
   6   3   1        0.42        3.99      2.53 o 
   7   3   1       29.37       47.03      3.45 o 
   8   3   1       22.82       33.41      4.66 o 
  -9   4   1        0.11       -0.45      6.23 o 
  -8   4   1       97.53      102.64      4.79 o 
  -7   4   1       30.72       37.74      3.36 o 
  -6   4   1       77.56       89.83      3.00 o 
  -5   4   1       87.10       90.72      2.37 o 
  -4   4   1     2376.34     2328.11     17.48 o 
  -3   4   1     2961.49     3284.88     23.81 o 
  -2   4   1    10402.02     9294.64    101.54 o 
  -1   4   1     3601.00     3973.35     28.11 o 
   0   4   1     9930.26     8797.39     69.37 o 
   1   4   1      313.36      369.85      3.78 o 
   2   4   1     1794.51     1842.06     11.67 o 
   3   4   1      353.99      383.35      3.37 o 
   4   4   1      310.38      268.01      2.75 o 
   5   4   1      963.51     1015.53      9.65 o 
   6   4   1      176.80      173.72      4.04 o 
   7   4   1       25.85       27.22      3.37 o 
   8   4   1       68.00       61.06      5.54 o 
  -8   5   1        0.59        1.79      3.71 o 
  -7   5   1       22.69       15.68      4.13 o 
  -6   5   1       69.08       75.23      3.62 o 
  -5   5   1     1822.00     1793.34     14.21 o 
  -4   5   1      202.11      192.25      6.00 o 
  -3   5   1       13.41       36.11      1.40 o 
  -2   5   1      602.61      598.85      5.45 o 
  -1   5   1     8938.97     8745.04     62.23 o 
   0   5   1     5287.06     5050.34     34.60 o 
   1   5   1    10754.31     9557.67     76.49 o 
   2   5   1      177.92      175.12      2.33 o 
   3   5   1     5729.51     5991.51     39.60 o 
   4   5   1       42.30       55.61      1.57 o 
   5   5   1      504.22      527.78      6.10 o 
   6   5   1      415.14      408.37      5.80 o 
   7   5   1      236.29      246.89      5.84 o 
   8   5   1       12.29       16.64      3.73 o 
  -8   6   1       81.45       87.89      5.62 o 
  -7   6   1       22.58       23.78      3.36 o 
  -6   6   1       47.16       54.21      2.74 o 
  -5   6   1       13.45       17.19      2.25 o 
  -4   6   1       41.03       51.06      1.94 o 
  -3   6   1       28.14       41.69      1.49 o 
  -2   6   1     6310.86     6294.20     61.76 o 
  -1   6   1     1671.36     1756.07     11.84 o 
   0   6   1    28864.99    21324.39    139.87 o 
   1   6   1     1226.42     1220.48     10.00 o 
   2   6   1       79.21       87.17      2.87 o 
   3   6   1     1860.47     2057.41     14.08 o 
   4   6   1     1741.69     1741.54     13.44 o 
   5   6   1      154.72      158.48      3.53 o 
   6   6   1      188.19      182.68      4.77 o 
   7   6   1       14.47       36.58      3.68 o 
   8   6   1       10.77        8.22      3.85 o 
  -8   7   1        6.47       -1.79      5.88 o 
  -7   7   1       27.13       41.90      5.87 o 
  -6   7   1      735.93      662.78      8.57 o 
  -5   7   1      687.59      704.48      9.82 o 
  -4   7   1      527.45      507.80      5.58 o 
  -3   7   1     1513.91     1566.90     13.20 o 
  -2   7   1       67.97       64.44      1.70 o 
  -1   7   1      465.57      487.44      3.75 o 
   0   7   1      472.83      424.43      3.39 o 
   1   7   1    14523.60    12321.26     91.53 o 
   2   7   1      471.18      483.89      4.66 o 
   3   7   1     5115.56     5136.75     36.61 o 
   4   7   1       62.39       65.83      2.13 o 
   5   7   1      204.40      244.01      4.16 o 
   6   7   1        2.77        2.70      2.47 o 
   7   7   1       15.03       24.99      3.84 o 
   8   7   1       89.37       85.09      4.75 o 
  -8   8   1       67.16       79.10      5.23 o 
  -7   8   1       44.51       48.44      5.90 o 
  -6   8   1        3.48        3.62      2.65 o 
  -5   8   1      288.04      261.61      4.88 o 
  -4   8   1     1703.36     1733.52     14.87 o 
  -3   8   1     1437.63     1407.07     12.03 o 
  -2   8   1     1311.54     1273.22      9.77 o 
  -1   8   1      108.72      110.33      1.73 o 
   0   8   1     3598.44     3518.04     25.20 o 
   1   8   1       15.63       21.58      1.16 o 
   2   8   1        7.93       19.51      1.04 o 
   3   8   1        4.79        7.51      3.17 o 
   4   8   1     1160.06     1170.78     14.63 o 
   5   8   1     1078.36     1048.62     10.20 o 
   6   8   1      424.21      430.19      6.00 o 
   7   8   1       99.28       90.25      4.24 o 
   8   8   1        1.39        2.77      4.72 o 
  -8   9   1       14.36       13.54      4.67 o 
  -7   9   1       76.57       74.32      4.63 o 
  -6   9   1      124.84      129.29      4.46 o 
  -5   9   1      137.23      145.22      4.09 o 
  -4   9   1     2550.75     2588.97     24.05 o 
  -3   9   1       25.48       32.68      2.35 o 
  -2   9   1        0.30        0.40      0.85 o 
  -1   9   1      113.37      112.41      2.15 o 
   0   9   1     3125.73     3183.27     22.96 o 
   1   9   1       83.77       89.91      2.24 o 
   2   9   1     1109.90     1073.21      9.29 o 
   3   9   1      202.19      185.89      2.87 o 
   4   9   1     1056.66     1026.33     10.86 o 
   5   9   1      332.55      347.60      5.78 o 
   6   9   1        5.70       12.34      4.01 o 
   7   9   1       40.57       57.23      4.44 o 
   8   9   1       69.92       79.88      5.59 o 
  -8  10   1        3.19        5.64      4.53 o 
  -7  10   1       97.70      104.45      5.99 o 
  -6  10   1        0.37        3.76      2.72 o 
  -5  10   1        5.99        5.50      2.36 o 
  -4  10   1      207.50      236.72      4.41 o 
  -3  10   1     1919.51     1922.56     16.10 o 
  -2  10   1      108.58      113.64      2.27 o 
  -1  10   1    11319.61    10428.00     68.01 o 
   0  10   1        5.85        6.64      1.41 o 
   1  10   1     3292.66     3637.06     28.75 o 
   2  10   1      464.87      529.62      5.31 o 
   3  10   1     3963.71     3924.21     35.11 o 
   4  10   1       36.72       44.51      2.72 o 
   5  10   1      854.93      802.85     11.08 o 
   6  10   1        7.94       19.13      3.09 o 
   7  10   1       80.37       65.17      4.56 o 
   8  10   1        3.11       -0.58      4.69 o 
  -8  11   1       13.24       13.45      5.36 o 
  -7  11   1       10.44        6.76      3.54 o 
  -6  11   1      167.71      142.16      4.63 o 
  -5  11   1        1.89        9.55      2.54 o 
  -4  11   1      865.65      825.94     11.12 o 
  -3  11   1      175.43      186.65      3.95 o 
  -2  11   1      477.09      450.82      4.31 o 
  -1  11   1        0.36        1.08      0.93 o 
   0  11   1     5504.17     5524.83     39.39 o 
   1  11   1       43.35       32.58      1.10 o 
   2  11   1     6180.09     5977.43     46.68 o 
   3  11   1      127.15      119.71      3.22 o 
   4  11   1      486.60      496.02      6.73 o 
   5  11   1       51.43       52.30      3.07 o 
   6  11   1       29.49       31.79      3.27 o 
   7  11   1       14.13       15.43      3.65 o 
   8  11   1       51.00       65.47      6.20 o 
  -8  12   1        8.63       10.09      5.05 o 
  -7  12   1       33.56       40.28      3.95 o 
  -6  12   1       45.82       56.97      5.17 o 
  -5  12   1        3.76        1.23      2.47 o 
  -4  12   1      307.76      316.84      5.96 o 
  -3  12   1      981.92     1017.99     10.70 o 
  -2  12   1      655.85      670.00      6.39 o 
  -1  12   1     2414.99     2420.41     16.60 o 
   0  12   1     1305.72     1321.81     10.34 o 
   1  12   1       10.75       28.60      3.10 o 
   2  12   1        0.45        3.33      1.27 o 
   3  12   1        3.68        6.23      3.26 o 
   4  12   1       44.58       51.40      2.93 o 
   5  12   1      400.04      449.62      6.92 o 
   6  12   1       92.46       76.01      3.73 o 
   7  12   1      151.74      141.79      5.04 o 
   8  12   1        1.23        2.21      4.85 o 
  -8  13   1        0.41        3.80      4.92 o 
  -7  13   1       29.62       25.15      5.98 o 
  -6  13   1      404.22      448.55      8.31 o 
  -5  13   1      727.35      649.52      8.61 o 
  -4  13   1      725.61      777.16      9.21 o 
  -3  13   1      285.11      251.08      4.51 o 
  -2  13   1      313.89      306.76      3.60 o 
  -1  13   1      301.15      294.81      3.16 o 
   0  13   1     1103.71      970.39      8.02 o 
   1  13   1     1695.15     1790.14     13.63 o 
   2  13   1     1055.03     1094.11      9.89 o 
   3  13   1      998.13     1002.20     10.73 o 
   4  13   1      131.84      137.92      4.04 o 
   5  13   1        0.93        0.60      2.89 o 
   6  13   1       46.03       26.01      4.68 o 
   7  13   1       15.03       12.74      3.79 o 
   8  13   1        2.74       -2.57      4.74 o 
  -8  14   1        8.43        0.28      4.83 o 
  -7  14   1       15.94       24.05      3.94 o 
  -6  14   1       28.04       25.42      3.41 o 
  -5  14   1       46.01       31.19      3.06 o 
  -4  14   1       20.63       25.04      4.19 o 
  -3  14   1     1382.50     1443.09     18.27 o 
  -2  14   1      996.71     1019.84     10.72 o 
  -1  14   1      527.18      537.10      4.75 o 
   0  14   1     3904.15     4045.92     36.45 o 
   1  14   1      124.48      136.09      2.40 o 
   2  14   1        0.65        1.20      1.47 o 
   3  14   1       49.66       50.15      2.52 o 
   4  14   1     1309.65     1205.93     12.96 o 
   5  14   1      308.20      315.81      7.73 o 
   6  14   1      281.48      252.17      6.74 o 
   7  14   1      119.42      136.52      6.33 o 
   8  14   1        2.36        2.82      6.04 o 
  -7  15   1       49.67       53.32      4.51 o 
  -6  15   1       37.52       45.17      3.76 o 
  -5  15   1      217.58      200.51      5.22 o 
  -4  15   1       16.67       20.14      2.63 o 
  -3  15   1      436.93      442.19      6.33 o 
  -2  15   1      384.49      384.88      5.76 o 
  -1  15   1       18.24       19.96      1.33 o 
   0  15   1       15.61       15.68      1.41 o 
   1  15   1     2317.80     2199.86     18.46 o 
   2  15   1      665.20      669.11      6.97 o 
   3  15   1      947.32      932.21     10.43 o 
   4  15   1      395.53      410.08      9.29 o 
   5  15   1        0.27        6.45      2.86 o 
   6  15   1       17.52       16.72      3.45 o 
   7  15   1       71.54       74.02      4.53 o 
  -7  16   1        0.11        4.71      4.12 o 
  -6  16   1        0.39        0.05      3.42 o 
  -5  16   1       15.67       14.31      3.09 o 
  -4  16   1      689.19      639.91      8.47 o 
  -3  16   1      107.03      109.58      3.64 o 
  -2  16   1     1859.29     1792.76     19.07 o 
  -1  16   1      174.00      149.20      2.58 o 
   0  16   1     1590.56     1651.82     13.01 o 
   1  16   1       19.70       18.36      1.81 o 
   2  16   1        9.28        7.13      2.59 o 
   3  16   1       96.01      106.44      3.56 o 
   4  16   1      621.82      652.00     10.24 o 
   5  16   1        6.10        3.42      3.00 o 
   6  16   1       23.99       30.89      3.80 o 
   7  16   1        0.02        0.03      4.10 o 
  -7  17   1      119.29      120.41      5.26 o 
  -6  17   1        0.34        1.85      4.37 o 
  -5  17   1      184.94      216.19      5.52 o 
  -4  17   1       49.09       37.47      3.16 o 
  -3  17   1       14.33       14.03      2.60 o 
  -2  17   1       28.92       27.05      2.42 o 
  -1  17   1      328.30      388.60      4.52 o 
   0  17   1      229.57      273.30      3.75 o 
   1  17   1      505.37      530.53      6.13 o 
   2  17   1        5.43        9.05      2.22 o 
   3  17   1      700.86      695.55      8.74 o 
   4  17   1      206.06      209.79      5.18 o 
   5  17   1       63.89       59.83      3.68 o 
   6  17   1        1.68       -1.13      3.54 o 
   7  17   1       37.93       48.89      4.61 o 
  -7  18   1        4.12       -1.33      4.37 o 
  -6  18   1       11.73       19.31      3.94 o 
  -5  18   1       53.19       50.21      3.76 o 
  -4  18   1       91.87      105.62      4.00 o 
  -3  18   1        4.67        1.45      2.48 o 
  -2  18   1     1061.78     1105.18     12.07 o 
  -1  18   1     2056.15     2008.51     17.32 o 
   0  18   1      364.51      377.98      5.06 o 
   1  18   1       12.76       23.91      4.73 o 
   2  18   1       53.19       55.54      3.98 o 
   3  18   1      755.64      731.69     13.05 o 
   4  18   1       80.42       68.88      3.59 o 
   5  18   1        1.89       -0.05      3.08 o 
   6  18   1      189.19      213.07      9.24 o 
   7  18   1        6.28        1.99      4.13 o 
  -7  19   1        0.27        0.77      4.65 o 
  -6  19   1       40.67       34.57      4.06 o 
  -5  19   1      104.98      130.47      4.63 o 
  -4  19   1      291.67      262.29      5.93 o 
  -3  19   1      183.14      175.14      4.69 o 
  -2  19   1      287.66      291.82      5.61 o 
  -1  19   1        9.82       20.47      2.27 o 
   0  19   1      406.71      419.49      5.53 o 
   1  19   1     1632.09     1567.08     14.20 o 
   2  19   1      808.40      834.23      9.92 o 
   3  19   1      346.03      336.56      6.10 o 
   4  19   1      306.05      261.46      5.71 o 
   5  19   1        0.30        1.92      3.40 o 
   6  19   1       18.33       24.64      3.94 o 
   7  19   1        0.17        1.24      4.50 o 
  -6  20   1        0.08        0.03      3.96 o 
  -5  20   1       21.15       15.74      3.73 o 
  -4  20   1        4.03        3.02      3.22 o 
  -3  20   1      137.47      145.85      4.67 o 
  -2  20   1      334.29      338.67      7.30 o 
  -1  20   1      584.34      640.47      8.90 o 
   0  20   1      196.71      179.41      3.92 o 
   1  20   1       25.01       22.58      2.45 o 
   2  20   1        4.20       10.33      2.68 o 
   3  20   1       34.88       45.34      3.37 o 
   4  20   1       40.43       47.12      3.81 o 
   5  20   1       27.10       29.77      4.42 o 
   6  20   1       15.38       24.10      5.25 o 
  -6  21   1       88.34       90.95      6.62 o 
  -5  21   1       10.31        5.75      3.65 o 
  -4  21   1      117.57      126.10      4.61 o 
  -3  21   1       18.88       10.04      3.05 o 
  -2  21   1      123.54      114.61      3.99 o 
  -1  21   1      104.09      123.25      4.64 o 
   0  21   1      503.38      495.20      7.31 o 
   1  21   1       33.36       36.48      2.97 o 
   2  21   1      130.18      126.82      4.23 o 
   3  21   1       55.04       53.94      3.63 o 
   4  21   1      161.88      167.51      5.37 o 
   5  21   1       40.67       41.76      5.20 o 
   6  21   1        1.35        2.19      4.21 o 
  -6  22   1        4.50       -2.86      4.30 o 
  -5  22   1        6.04        2.00      3.78 o 
  -4  22   1       65.47       60.32      4.21 o 
  -3  22   1      421.48      428.35     11.28 o 
  -2  22   1       31.71       33.17      3.85 o 
  -1  22   1      453.10      450.64      8.26 o 
   0  22   1      121.48      127.50      4.23 o 
   1  22   1      288.94      286.05      5.70 o 
   2  22   1       16.73       26.68      3.27 o 
   3  22   1      118.45      138.43      4.71 o 
   4  22   1      361.56      335.94      9.40 o 
   5  22   1      106.91      105.75      5.68 o 
   6  22   1        0.51       -4.15      4.15 o 
  -6  23   1        0.89        1.36      4.41 o 
  -5  23   1       20.30       13.57      4.12 o 
  -4  23   1       66.21       75.28      5.31 o 
  -3  23   1       11.77        9.63      3.42 o 
  -2  23   1      323.04      316.06      7.70 o 
  -1  23   1       42.08       49.63      7.16 o 
   0  23   1      249.55      279.29      5.88 o 
   1  23   1        1.73        0.07      3.45 o 
   2  23   1      713.96      703.53     10.95 o 
   3  23   1       65.49       66.00      4.04 o 
   4  23   1       19.24       12.03      3.79 o 
   5  23   1        4.21        2.42      4.08 o 
   6  23   1       20.73       19.73      4.71 o 
  -5  24   1       10.55        9.80      4.06 o 
  -4  24   1       34.93       35.84      4.78 o 
  -3  24   1        6.51       -2.02      3.36 o 
  -2  24   1      111.95      111.89      5.19 o 
  -1  24   1       62.33       62.31      4.61 o 
   0  24   1       25.01       29.54      3.47 o 
   1  24   1      161.03      146.28      5.59 o 
   2  24   1      253.46      222.14      6.03 o 
   3  24   1       43.30       47.16      4.00 o 
   4  24   1        1.07        5.09      3.81 o 
   5  24   1      124.59      124.96      7.21 o 
  -5  25   1      148.43      162.63      6.06 o 
  -4  25   1       24.10       30.11      4.41 o 
  -3  25   1        5.20        6.05      6.73 o 
  -2  25   1       38.70       42.04      4.62 o 
  -1  25   1      113.68      121.79      5.32 o 
   0  25   1        4.62        3.84      3.81 o 
   1  25   1       25.36       27.42      4.12 o 
   2  25   1       17.92       20.93      3.51 o 
   3  25   1       92.07      103.32      4.93 o 
   4  25   1       15.19        5.53      4.24 o 
   5  25   1       12.45        7.54      4.58 o 
  -5  26   1       13.29       12.69      4.65 o 
  -4  26   1       20.54       15.61      4.41 o 
  -3  26   1       21.26       33.08      4.97 o 
  -2  26   1      327.68      351.37      8.53 o 
  -1  26   1        5.90        5.14      3.91 o 
   0  26   1        5.36        6.56      4.89 o 
   1  26   1       23.24       28.86      4.65 o 
   2  26   1       41.95       28.86      4.48 o 
   3  26   1       18.93       16.24      3.94 o 
   4  26   1       35.43       32.57      4.39 o 
  -4  27   1       26.16       31.95      5.61 o 
  -3  27   1       97.92      106.91      6.17 o 
  -2  27   1        5.93        9.08      4.72 o 
  -1  27   1        0.45       -4.37      4.37 o 
   0  27   1       59.72       53.36      5.91 o 
   1  27   1      624.50      648.40     21.41 o 
   2  27   1       18.79       19.06      4.83 o 
   3  27   1       51.51       42.30      4.49 o 
   4  27   1       37.39       44.53      5.03 o 
  -4  28   1       40.76       44.88      7.25 o 
  -3  28   1        6.26        9.03      4.92 o 
  -2  28   1       43.78       44.05      7.83 o 
  -1  28   1        6.71       -0.59      4.88 o 
   0  28   1       60.69       61.43      6.40 o 
   1  28   1        1.89        3.13      4.63 o 
   2  28   1        0.95       -4.86      4.86 o 
   3  28   1        0.15       -1.02      5.18 o 
  -3  29   1        1.94       -5.39      5.39 o 
  -2  29   1       28.29       30.89      7.34 o 
  -1  29   1        3.18        1.40      4.91 o 
   0  29   1        8.78        3.75      5.81 o 
   1  29   1       99.57      107.36     12.77 o 
   2  29   1        1.65       -3.27      5.79 o 
   3  29   1       12.89       16.10      5.53 o 
  -2  30   1       16.09       12.92      5.48 o 
  -1  30   1       67.79       58.78      6.77 o 
   0  30   1       14.75       19.79      6.68 o 
   1  30   1        8.19       -5.87      5.87 o 
   2  30   1       16.39       16.14      5.37 o 
  -1  31   1        0.01       -3.20      9.61 o 
   0  31   1       20.61       27.41      7.15 o 
   1  31   1        9.10        7.17      6.40 o 
  -8   0   2       17.23       33.39      5.65 o 
  -6   0   2      394.28      381.45      7.57 o 
  -4   0   2     1758.53     1647.47     15.48 o 
  -2   0   2      274.32      271.36      3.25 o 
   0   0   2      492.09      481.57      6.75 o 
   2   0   2    15128.77    13428.34    178.19 o 
   4   0   2     2197.56     2137.16     19.64 o 
   6   0   2        6.03        4.28      5.40 o 
   8   0   2        1.05       -3.51      6.20 o 
  -8   1   2        6.15        1.70      3.26 o 
  -7   1   2      247.54      235.18      4.58 o 
  -6   1   2        0.61        2.91      2.14 o 
  -5   1   2      443.88      444.97      4.48 o 
  -4   1   2     1074.04     1112.22      8.29 o 
  -3   1   2     1209.03     1306.82      9.28 o 
  -2   1   2      110.11      122.82      1.94 o 
  -1   1   2     6657.80     6582.39     43.16 o 
   0   1   2      826.14      742.71      6.31 o 
   1   1   2    11989.44    10600.33    134.12 o 
   2   1   2       18.35       11.56      0.86 o 
   3   1   2     5484.07     5918.01     42.00 o 
   4   1   2      328.44      345.09      3.31 o 
   5   1   2      536.84      575.07      5.26 o 
   6   1   2       40.93       56.45      3.58 o 
   7   1   2      441.70      442.94      8.19 o 
   8   1   2       69.56       81.63      5.47 o 
  -8   2   2       28.22       32.10      3.53 o 
  -7   2   2        7.59        0.70      2.44 o 
  -6   2   2        5.53        3.51      2.25 o 
  -5   2   2      737.60      733.75      6.85 o 
  -4   2   2      684.44      623.72      5.19 o 
  -3   2   2     5204.23     5153.66     33.96 o 
  -2   2   2     4347.76     4237.80     38.80 o 
  -1   2   2      398.56      465.76      4.25 o 
   0   2   2      385.42      452.67      3.72 o 
   1   2   2     5616.76     5430.42     37.72 o 
   2   2   2     1434.09     1435.68     10.68 o 
   3   2   2      539.72      593.24      5.16 o 
   4   2   2     4126.83     4130.86     27.66 o 
   5   2   2        5.64        4.35      1.65 o 
   6   2   2      362.03      380.37      7.24 o 
   7   2   2       31.07       25.66      5.99 o 
   8   2   2        5.32       13.69      4.55 o 
  -8   3   2       37.57       42.66      3.73 o 
  -7   3   2       81.69       76.56      5.48 o 
  -6   3   2      284.97      278.05      7.13 o 
  -5   3   2      393.09      410.19      5.22 o 
  -4   3   2        5.37       14.22      1.30 o 
  -3   3   2     2090.79     2247.81     15.32 o 
  -2   3   2     2578.93     2753.93     19.84 o 
  -1   3   2    16964.37    14602.17    171.39 o 
   0   3   2     7043.68     6843.38     49.86 o 
   1   3   2      280.80      294.35      2.43 o 
   2   3   2       17.64       22.27      1.84 o 
   3   3   2      686.84      786.60      6.02 o 
   4   3   2      387.97      405.36      3.94 o 
   5   3   2      131.05      139.11      3.79 o 
   6   3   2      199.20      184.66      4.55 o 
   7   3   2       32.37       35.64      3.39 o 
   8   3   2       94.68       96.15      5.48 o 
  -8   4   2       14.32       19.52      3.44 o 
  -7   4   2       75.78       78.53      4.04 o 
  -6   4   2      120.00      114.09      3.35 o 
  -5   4   2        7.73        8.25      1.72 o 
  -4   4   2     1089.27     1211.13      9.82 o 
  -3   4   2     2071.09     2176.66     17.52 o 
  -2   4   2       15.59       32.67      1.18 o 
  -1   4   2    34959.58    27072.11    362.68 o 
   0   4   2       55.86       51.31      1.66 o 
   1   4   2        8.83       15.47      1.00 o 
   2   4   2     1286.80     1288.65      8.97 o 
   3   4   2     9069.12     8618.92     52.61 o 
   4   4   2      243.06      258.83      3.02 o 
   5   4   2      891.71      866.09      8.58 o 
   6   4   2       17.30       20.84      2.48 o 
   7   4   2        0.13        0.20      3.02 o 
   8   4   2        1.40        8.09      4.33 o 
  -8   5   2       36.44       38.59      4.17 o 
  -7   5   2      169.92      141.26      5.55 o 
  -6   5   2      321.17      328.71      6.04 o 
  -5   5   2        6.58        8.12      1.99 o 
  -4   5   2      155.35      153.58      3.01 o 
  -3   5   2     6394.79     6472.70     45.93 o 
  -2   5   2     2457.82     2691.14     19.48 o 
  -1   5   2      694.12      796.63      6.24 o 
   0   5   2     5754.38     5613.10     43.54 o 
   1   5   2     6225.84     5820.86     41.14 o 
   2   5   2     8536.24     8168.35     47.05 o 
   3   5   2      706.34      747.82      5.44 o 
   4   5   2      164.49      167.00      2.68 o 
   5   5   2        1.46        3.29      2.25 o 
   6   5   2      859.56      906.98     11.19 o 
   7   5   2       76.71       68.29      4.05 o 
   8   5   2       75.94       69.77      5.68 o 
  -8   6   2        0.76       -1.68      4.42 o 
  -7   6   2       52.13       37.82      4.33 o 
  -6   6   2        1.75        5.66      3.16 o 
  -5   6   2     2325.35     2288.07     19.42 o 
  -4   6   2      320.17      281.18      3.99 o 
  -3   6   2     4624.47     4493.16     32.23 o 
  -2   6   2       11.46       48.43      3.09 o 
  -1   6   2      449.10      518.83      4.77 o 
   0   6   2     4594.76     4635.44     30.50 o 
   1   6   2     4858.83     4809.22     34.11 o 
   2   6   2       16.30       22.35      2.42 o 
   3   6   2      943.33      924.52      6.51 o 
   4   6   2       60.88       68.74      2.00 o 
   5   6   2       82.56       82.09      2.66 o 
   6   6   2      274.43      292.94      5.88 o 
   7   6   2        6.73       10.41      3.74 o 
   8   6   2       12.01       18.14      4.07 o 
  -8   7   2       29.19       30.08      4.68 o 
  -7   7   2       30.60       26.79      4.55 o 
  -6   7   2      739.21      740.80      9.51 o 
  -5   7   2      148.38      132.75      3.51 o 
  -4   7   2        4.14        7.97      2.22 o 
  -3   7   2     1690.45     1754.15     13.28 o 
  -2   7   2      815.08      765.90      6.25 o 
  -1   7   2       18.44       18.00      1.37 o 
   0   7   2     5936.59     5844.31     38.35 o 
   1   7   2     4099.62     4108.52     29.25 o 
   2   7   2      575.64      644.37      6.03 o 
   3   7   2     1562.73     1660.53     11.77 o 
   4   7   2       20.24       12.34      1.69 o 
   5   7   2       48.37       54.83      3.07 o 
   6   7   2      225.88      246.34      4.73 o 
   7   7   2      260.73      245.89      5.95 o 
   8   7   2       89.58      114.67      5.18 o 
  -8   8   2        0.68       -3.80      4.32 o 
  -7   8   2        0.77       -3.57      3.92 o 
  -6   8   2       89.93       87.40      3.59 o 
  -5   8   2        8.45       22.09      2.19 o 
  -4   8   2      646.43      590.98      6.38 o 
  -3   8   2     2075.81     2240.46     17.31 o 
  -2   8   2      222.10      209.47      2.56 o 
  -1   8   2     1389.12     1446.46     10.94 o 
   0   8   2        9.04       16.71      1.25 o 
   1   8   2      235.33      282.20      2.71 o 
   2   8   2     2770.96     2887.07     23.00 o 
   3   8   2     2037.51     1915.78     14.55 o 
   4   8   2     3106.22     2864.47     23.50 o 
   5   8   2     3562.84     3414.03     28.08 o 
   6   8   2        0.90        0.89      2.59 o 
   7   8   2        3.36       -0.19      3.24 o 
   8   8   2        0.82        7.00      3.96 o 
  -8   9   2       46.41       49.01      5.23 o 
  -7   9   2       62.61       52.99      6.56 o 
  -6   9   2      154.51      172.77      4.93 o 
  -5   9   2      242.92      219.51      4.69 o 
  -4   9   2       37.32       39.31      2.05 o 
  -3   9   2     1659.81     1728.31     14.64 o 
  -2   9   2       37.92       39.78      1.36 o 
  -1   9   2     9384.23     9347.39     60.92 o 
   0   9   2       33.52       22.50      1.14 o 
   1   9   2      727.64      719.06      5.94 o 
   2   9   2     1093.66     1091.82      8.74 o 
   3   9   2       24.55       12.20      1.33 o 
   4   9   2      295.73      333.14      5.28 o 
   5   9   2       12.44       25.24      3.07 o 
   6   9   2       33.69       38.18      3.24 o 
   7   9   2      119.18      119.22      6.73 o 
   8   9   2        6.63        8.71      4.81 o 
  -8  10   2       37.21       31.94      5.16 o 
  -7  10   2        0.36        4.45      4.09 o 
  -6  10   2      216.52      166.35      4.91 o 
  -5  10   2      166.24      168.97      4.51 o 
  -4  10   2      473.53      439.55      9.64 o 
  -3  10   2       25.18       26.73      1.87 o 
  -2  10   2     2625.40     2584.18     17.56 o 
  -1  10   2      501.79      570.68      4.36 o 
   0  10   2     1678.83     1874.37     15.72 o 
   1  10   2      695.22      710.83      5.55 o 
   2  10   2     2613.22     2613.41     19.34 o 
   3  10   2      119.43      132.31      2.87 o 
   4  10   2      947.23      967.72     10.51 o 
   5  10   2      143.70      167.57      4.39 o 
   6  10   2      171.48      182.51      5.22 o 
   7  10   2       32.27       27.32      3.76 o 
   8  10   2       11.59       14.13      6.79 o 
  -8  11   2        0.05       -2.82      4.69 o 
  -7  11   2       11.71       31.39      4.33 o 
  -6  11   2        5.32       11.04      3.13 o 
  -5  11   2      340.39      339.81      5.73 o 
  -4  11   2       28.77       35.53      2.52 o 
  -3  11   2      196.93      202.18      3.53 o 
  -2  11   2      772.63      738.10      5.84 o 
  -1  11   2     7899.77     7926.44     48.59 o 
   0  11   2      232.52      268.16      2.87 o 
   1  11   2     3941.91     3887.04     25.98 o 
   2  11   2       23.46       22.27      1.42 o 
   3  11   2      389.74      394.85      6.27 o 
   4  11   2      638.73      630.26      7.81 o 
   5  11   2       93.54      111.06      3.71 o 
   6  11   2       11.91       21.73      3.34 o 
   7  11   2       82.63       81.97      4.50 o 
   8  11   2        0.83        8.33      4.64 o 
  -8  12   2        1.40       -4.52      4.52 o 
  -7  12   2        8.06        5.62      4.67 o 
  -6  12   2       94.17       98.77      4.48 o 
  -5  12   2       59.37       46.97      3.07 o 
  -4  12   2     1421.05     1456.41     14.84 o 
  -3  12   2        7.69       15.91      2.05 o 
  -2  12   2     1436.81     1450.36     11.38 o 
  -1  12   2      467.49      452.88      3.85 o 
   0  12   2       65.69       41.31      1.73 o 
   1  12   2       20.73       27.85      2.20 o 
   2  12   2     1340.72     1296.30     12.28 o 
   3  12   2      962.25      998.28     10.63 o 
   4  12   2      727.71      677.43      8.31 o 
   5  12   2      250.31      250.00      5.24 o 
   6  12   2       14.08        9.03      3.36 o 
   7  12   2       53.42       52.65      4.23 o 
   8  12   2        0.05        6.64      5.00 o 
  -8  13   2        0.59        1.11      4.95 o 
  -7  13   2       35.08       46.82      4.79 o 
  -6  13   2       88.55       68.36      3.79 o 
  -5  13   2       23.51       14.90      2.94 o 
  -4  13   2      244.98      247.72      4.98 o 
  -3  13   2      127.72      123.32      3.56 o 
  -2  13   2       36.85       32.11      2.22 o 
  -1  13   2      644.04      662.55      5.52 o 
   0  13   2     1917.89     2006.52     15.22 o 
   1  13   2     8030.41     7841.97     61.07 o 
   2  13   2      389.11      385.52      4.71 o 
   3  13   2      140.17      167.86      3.94 o 
   4  13   2       84.12       80.56      3.20 o 
   5  13   2      164.45      171.46      4.73 o 
   6  13   2      147.40      148.89      4.97 o 
   7  13   2       65.80       69.64      4.53 o 
  -8  14   2        0.12       -2.16     10.94 o 
  -7  14   2        0.34        0.05      3.71 o 
  -6  14   2       11.48        5.70      3.27 o 
  -5  14   2      623.29      585.62      8.26 o 
  -4  14   2       33.56       45.19      3.41 o 
  -3  14   2      823.37      779.75      9.04 o 
  -2  14   2     1491.90     1549.23     13.53 o 
  -1  14   2      440.18      455.23      4.39 o 
   0  14   2      714.62      672.20      6.13 o 
   1  14   2      497.01      470.00      5.40 o 
   2  14   2      233.53      210.30      3.58 o 
   3  14   2     1130.75     1161.41     12.29 o 
   4  14   2      490.38      501.41      7.23 o 
   5  14   2       55.17       42.55      3.16 o 
   6  14   2      148.08      130.59      4.60 o 
   7  14   2        7.38        1.52      3.71 o 
  -7  15   2       11.60       19.19      4.06 o 
  -6  15   2      223.23      209.71      5.87 o 
  -5  15   2       25.84       27.04      3.10 o 
  -4  15   2       41.84       47.71      3.92 o 
  -3  15   2      768.76      727.99      9.96 o 
  -2  15   2     4702.85     4727.64     37.77 o 
  -1  15   2      398.94      368.83      3.91 o 
   0  15   2      698.94      718.45      6.51 o 
   1  15   2       71.11       84.89      2.94 o 
   2  15   2       11.94       10.98      1.81 o 
   3  15   2       44.87       39.53      2.68 o 
   4  15   2       67.91       70.12      3.27 o 
   5  15   2        0.06        0.94      2.95 o 
   6  15   2      167.19      161.63      5.24 o 
   7  15   2        7.45        0.54      4.08 o 
  -7  16   2        9.13       17.87      4.25 o 
  -6  16   2        0.05       -3.58      3.58 o 
  -5  16   2       84.00       84.18      3.84 o 
  -4  16   2      137.57      171.16      4.75 o 
  -3  16   2      263.26      272.79      5.17 o 
  -2  16   2       19.80       23.08      2.44 o 
  -1  16   2     2484.69     2481.29     17.84 o 
   0  16   2      763.21      759.62      6.93 o 
   1  16   2       67.26       67.71      2.40 o 
   2  16   2       52.77       67.63      2.74 o 
   3  16   2     1790.34     1764.70     17.63 o 
   4  16   2      192.31      181.79      4.72 o 
   5  16   2      567.66      535.57      8.10 o 
   6  16   2        4.96       11.32      3.66 o 
   7  16   2        3.86        3.46      4.29 o 
  -7  17   2       25.73       13.30      4.27 o 
  -6  17   2       55.04       60.78      4.37 o 
  -5  17   2        0.93        3.54      3.26 o 
  -4  17   2       31.42       32.07      3.76 o 
  -3  17   2      368.69      348.38      8.86 o 
  -2  17   2       35.22       46.60      3.40 o 
  -1  17   2       36.97       28.91      1.71 o 
   0  17   2     1849.66     1789.24     15.58 o 
   1  17   2        8.27        5.84      1.95 o 
   2  17   2     2235.58     2138.31     20.68 o 
   3  17   2      379.91      376.10      7.35 o 
   4  17   2       21.77       33.54      3.29 o 
   5  17   2      118.11      123.83      4.53 o 
   6  17   2      248.94      258.48      6.49 o 
   7  17   2       35.47       42.24      4.69 o 
  -7  18   2        4.80        6.68      4.49 o 
  -6  18   2       23.51       14.26      3.92 o 
  -5  18   2      166.93      172.75      5.47 o 
  -4  18   2      199.38      186.95      5.86 o 
  -3  18   2      561.96      565.43      7.83 o 
  -2  18   2      633.15      637.75      9.33 o 
  -1  18   2       69.55       72.38      2.14 o 
   0  18   2      911.45      957.74     10.00 o 
   1  18   2      209.05      205.83      4.12 o 
   2  18   2      270.53      274.81      6.73 o 
   3  18   2      571.50      573.19      7.97 o 
   4  18   2        7.24        4.81      3.01 o 
   5  18   2       35.30       35.87      3.58 o 
   6  18   2       24.89       28.20      4.22 o 
   7  18   2        3.71        4.25      4.36 o 
  -7  19   2       15.94       21.40      4.82 o 
  -6  19   2       46.23       58.43      4.64 o 
  -5  19   2      109.90      119.08      4.66 o 
  -4  19   2        0.29       -1.61      3.09 o 
  -3  19   2       11.31        8.48      2.84 o 
  -2  19   2       34.88       43.12      3.01 o 
  -1  19   2      311.57      337.65      5.12 o 
   0  19   2      319.95      329.29      4.95 o 
   1  19   2      467.38      505.15      6.34 o 
   2  19   2       26.34       30.71      2.88 o 
   3  19   2      116.41      115.73      4.00 o 
   4  19   2        1.00       -3.09      3.09 o 
   5  19   2       18.28       13.72      3.58 o 
   6  19   2        4.26        5.14      3.99 o 
  -6  20   2        3.33       -2.82      4.06 o 
  -5  20   2        1.53        8.48      3.72 o 
  -4  20   2      199.84      191.23      6.84 o 
  -3  20   2      376.96      417.63      6.94 o 
  -2  20   2      896.13      883.71     10.55 o 
  -1  20   2      208.93      212.28      5.78 o 
   0  20   2       32.61       36.27      2.53 o 
   1  20   2       72.14       64.12      2.92 o 
   2  20   2      632.45      615.08      8.40 o 
   3  20   2       15.31       16.50      3.31 o 
   4  20   2      136.23      126.85      4.77 o 
   5  20   2      133.30      137.31      5.17 o 
   6  20   2        2.60        7.37      4.24 o 
  -6  21   2        0.77       -2.41      4.25 o 
  -5  21   2        1.41        2.12      3.66 o 
  -4  21   2       30.59       29.01      3.72 o 
  -3  21   2       70.79       79.03      3.88 o 
  -2  21   2        2.21        6.56      2.93 o 
  -1  21   2      429.40      430.58     10.25 o 
   0  21   2        7.40        1.17      2.30 o 
   1  21   2      713.81      713.27      8.17 o 
   2  21   2       36.01       27.85      3.21 o 
   3  21   2       60.95       45.14      3.62 o 
   4  21   2       16.73       14.92      3.58 o 
   5  21   2      180.18      208.06      6.57 o 
   6  21   2        1.48       -1.70      4.26 o 
  -6  22   2       13.33        3.45      5.48 o 
  -5  22   2        1.99       -3.87      3.87 o 
  -4  22   2      123.21      130.27      5.02 o 
  -3  22   2        0.26       -3.24      3.24 o 
  -2  22   2      192.47      207.96      6.72 o 
  -1  22   2       38.00       25.00      3.76 o 
   0  22   2       56.84       60.01      4.92 o 
   1  22   2       62.00       71.74      3.69 o 
   2  22   2       89.66       97.34      4.13 o 
   3  22   2       18.75       32.25      6.45 o 
   4  22   2      292.96      297.41      6.83 o 
   5  22   2        2.85       12.73      4.12 o 
   6  22   2       18.23        9.99      4.45 o 
  -6  23   2       35.62       41.75      7.65 o 
  -5  23   2       15.38       17.13      4.32 o 
  -4  23   2        3.59        8.20      3.86 o 
  -3  23   2       30.01       23.12      3.66 o 
  -2  23   2      334.33      342.77     21.27 o 
  -1  23   2      182.48      178.18      6.27 o 
   0  23   2        6.37        5.71      3.19 o 
   1  23   2      357.26      360.40     10.07 o 
   2  23   2        2.69        2.01      3.36 o 
   3  23   2        3.63        1.68      3.52 o 
   4  23   2        0.95        4.32      3.84 o 
   5  23   2        0.39        3.70      4.43 o 
  -5  24   2        5.23        9.17      5.14 o 
  -4  24   2      213.80      233.14      9.21 o 
  -3  24   2       44.13       51.38      4.77 o 
  -2  24   2        1.79        1.85      3.63 o 
  -1  24   2       74.59       62.01      4.69 o 
   0  24   2      159.24      178.15      6.07 o 
   1  24   2      167.67      183.44     10.26 o 
   2  24   2        6.08        3.05      3.39 o 
   3  24   2      159.10      159.42      5.96 o 
   4  24   2       87.74       73.19      4.83 o 
   5  24   2       24.72       14.68      4.53 o 
  -5  25   2        5.30        6.02      5.35 o 
  -4  25   2       16.00       15.79      5.01 o 
  -3  25   2       22.83       26.54      6.39 o 
  -2  25   2        2.03        0.49      4.08 o 
  -1  25   2       43.64       45.70      4.52 o 
   0  25   2      313.92      315.42      7.69 o 
   1  25   2      106.44       95.66      5.30 o 
   2  25   2      275.34      293.42      8.78 o 
   3  25   2       61.84       57.70      4.60 o 
   4  25   2        0.16        0.22      5.00 o 
   5  25   2        0.05        1.59      6.16 o 
  -4  26   2       25.14       24.23      7.30 o 
  -3  26   2       23.42       24.14      6.28 o 
  -2  26   2       38.65       36.41      6.31 o 
  -1  26   2       15.90       19.78      4.18 o 
   0  26   2       51.16       52.06      4.82 o 
   1  26   2       14.46       10.28      4.02 o 
   2  26   2        4.57        7.23      3.74 o 
   3  26   2       79.79       85.69      4.93 o 
   4  26   2       49.92       48.97      4.72 o 
  -4  27   2        0.02        0.42      7.22 o 
  -3  27   2       12.30       22.51      7.63 o 
  -2  27   2      169.18      203.01     11.34 o 
  -1  27   2       40.54       50.56      6.49 o 
   0  27   2      281.06      269.41     13.61 o 
   1  27   2       32.45       28.76      6.02 o 
   2  27   2        5.49        1.00      5.76 o 
   3  27   2        3.51       -2.62      5.31 o 
   4  27   2        8.03        5.44      5.09 o 
  -3  28   2       94.16      109.31      8.32 o 
  -2  28   2        4.51        7.57      8.12 o 
  -1  28   2        7.92        2.62     11.29 o 
   0  28   2       68.44       89.17     10.12 o 
   1  28   2        9.99        3.19      6.01 o 
   2  28   2       29.81       30.86      6.50 o 
   3  28   2       15.38       -0.16      5.21 o 
  -3  29   2        0.61       -6.82      6.82 o 
  -2  29   2        0.31       -2.71      6.39 o 
  -1  29   2        2.00        7.79      6.33 o 
   0  29   2      107.14      115.51     10.98 o 
   1  29   2        9.23        7.35      8.29 o 
   2  29   2       53.13       48.06      7.00 o 
  -2  30   2        1.39       -3.26     10.06 o 
  -1  30   2       33.75       34.90      6.71 o 
   0  30   2       22.11       22.22      9.12 o 
   1  30   2        1.99       -1.20      8.52 o 
  -7   0   3       29.67       20.82      3.98 o 
  -5   0   3     1052.14      969.92     12.12 o 
  -3   0   3     4627.95     4610.24     40.41 o 
  -1   0   3     2452.12     2309.02     23.71 o 
   1   0   3    10045.46     9304.20     80.41 o 
   3   0   3      605.75      538.13      6.95 o 
   5   0   3       53.13       58.52      2.66 o 
   7   0   3       26.92       55.89      7.92 o 
  -8   1   3       29.78       30.74      3.37 o 
  -7   1   3        2.73        3.23      2.55 o 
  -6   1   3       66.43       74.39      2.69 o 
  -5   1   3      149.67      141.84      2.78 o 
  -4   1   3     1785.42     1924.59     12.69 o 
  -3   1   3       70.94       72.81      2.48 o 
  -2   1   3     7490.29     7429.98     64.31 o 
  -1   1   3       96.92       81.91      1.91 o 
   0   1   3     1559.24     1642.44     13.29 o 
   1   1   3      111.39      103.06      1.41 o 
   2   1   3       99.02      163.07      2.05 o 
   3   1   3      389.72      445.13      4.28 o 
   4   1   3      771.02      735.00      6.55 o 
   5   1   3      324.20      327.02      3.64 o 
   6   1   3      538.48      546.40     14.68 o 
   7   1   3        8.15       12.08      4.54 o 
   8   1   3       12.83        9.95      4.32 o 
  -8   2   3        2.87        4.40      3.14 o 
  -7   2   3      118.93      111.68      3.34 o 
  -6   2   3      147.18      137.55      3.42 o 
  -5   2   3      366.10      356.89      4.06 o 
  -4   2   3      136.87      129.05      2.18 o 
  -3   2   3      316.22      313.84      3.12 o 
  -2   2   3      880.80      961.18      8.09 o 
  -1   2   3       90.57      116.81      2.04 o 
   0   2   3       51.34       54.33      1.54 o 
   1   2   3     3032.71     3181.83     21.16 o 
   2   2   3     6371.88     6290.80     41.26 o 
   3   2   3     1828.64     1873.88     14.10 o 
   4   2   3      792.04      799.69      6.50 o 
   5   2   3       93.12       83.05      2.44 o 
   6   2   3        0.23        6.96      3.03 o 
   7   2   3      141.79      161.52      7.76 o 
   8   2   3        4.85        3.30      4.42 o 
  -8   3   3        7.30        8.39      3.84 o 
  -7   3   3       57.35       57.37      3.30 o 
  -6   3   3       32.48       39.59      2.39 o 
  -5   3   3       27.13       29.98      1.99 o 
  -4   3   3        8.48       10.46      1.45 o 
  -3   3   3     1071.82     1058.33      8.49 o 
  -2   3   3      250.03      247.60      2.50 o 
  -1   3   3     4432.74     4291.68     33.58 o 
   0   3   3     5124.16     5129.22     39.88 o 
   1   3   3      120.91      113.67      1.63 o 
   2   3   3       23.73       24.05      1.12 o 
   3   3   3      659.98      620.86      5.50 o 
   4   3   3     1053.18     1081.91      8.31 o 
   5   3   3      837.18      838.30     11.47 o 
   6   3   3      363.36      353.98      5.30 o 
   7   3   3      136.95      119.97      5.35 o 
   8   3   3       60.54       47.57      5.74 o 
  -8   4   3       26.88       16.30      3.75 o 
  -7   4   3       95.27       92.95      3.63 o 
  -6   4   3      479.36      431.44      5.95 o 
  -5   4   3      195.57      196.46      3.83 o 
  -4   4   3      540.29      506.86      6.06 o 
  -3   4   3      799.40      831.28      7.52 o 
  -2   4   3      434.43      518.84      4.58 o 
  -1   4   3       34.20       41.68      2.17 o 
   0   4   3     5790.21     5603.03     45.72 o 
   1   4   3      373.89      309.97      2.96 o 
   2   4   3     4945.63     5314.76     32.71 o 
   3   4   3     1055.61     1048.40      7.80 o 
   4   4   3       84.12       85.96      2.03 o 
   5   4   3       56.43       47.85      2.25 o 
   6   4   3       89.91       85.72      3.23 o 
   7   4   3        3.19        0.72      3.23 o 
   8   4   3        1.89        4.40      4.59 o 
  -8   5   3        1.59       -3.80      3.90 o 
  -7   5   3       62.19       65.44      3.77 o 
  -6   5   3        2.32        6.19      2.85 o 
  -5   5   3       11.33        8.25      2.16 o 
  -4   5   3       38.21       45.20      2.03 o 
  -3   5   3     3039.71     3044.33     22.28 o 
  -2   5   3      596.31      665.25      5.68 o 
  -1   5   3     6945.95     7041.78     54.62 o 
   0   5   3     2352.43     2595.04     18.96 o 
   1   5   3      532.39      610.63      4.76 o 
   2   5   3     1304.86     1359.11      9.61 o 
   3   5   3      442.09      402.12      3.49 o 
   4   5   3        8.39       10.04      1.42 o 
   5   5   3      949.29     1011.67      8.98 o 
   6   5   3        1.69        1.35      2.63 o 
   7   5   3      163.57      159.17      6.14 o 
   8   5   3        0.23        4.47      4.67 o 
  -8   6   3        0.31       -0.13      3.68 o 
  -7   6   3        4.24        8.10      3.95 o 
  -6   6   3      247.40      261.66      4.93 o 
  -5   6   3        9.22        6.06      1.97 o 
  -4   6   3      344.51      348.64      4.59 o 
  -3   6   3       50.53       55.53      2.53 o 
  -2   6   3      443.54      457.14      4.29 o 
  -1   6   3     1365.43     1598.44     12.02 o 
   0   6   3       23.52       32.03      2.13 o 
   1   6   3       85.10      100.11      1.86 o 
   2   6   3     9523.10     8885.77     59.30 o 
   3   6   3      303.40      257.52      2.88 o 
   4   6   3     2496.52     2444.60     17.11 o 
   5   6   3       31.69       28.91      2.16 o 
   6   6   3       84.37      103.58      5.14 o 
   7   6   3       18.58       21.11      4.13 o 
   8   6   3      101.49      110.87      5.66 o 
  -8   7   3        0.85        0.64      3.76 o 
  -7   7   3        6.22        4.30      5.17 o 
  -6   7   3        0.40        6.57      2.72 o 
  -5   7   3       27.13       33.90      2.32 o 
  -4   7   3      312.69      292.70      4.28 o 
  -3   7   3     1177.91     1180.42      9.46 o 
  -2   7   3     3130.29     3097.71     22.56 o 
  -1   7   3     4631.43     4778.43     34.13 o 
   0   7   3       62.95       65.50      1.42 o 
   1   7   3     1780.53     1833.25     13.67 o 
   2   7   3     2222.71     2292.54     16.95 o 
   3   7   3       90.98       84.31      2.01 o 
   4   7   3        6.47       11.70      1.73 o 
   5   7   3      664.16      662.71      6.74 o 
   6   7   3        4.34        7.96      2.62 o 
   7   7   3       71.50       63.12      3.97 o 
   8   7   3        5.27        6.79      4.66 o 
  -8   8   3        0.11       -2.83      4.57 o 
  -7   8   3       18.77        9.82      4.66 o 
  -6   8   3       91.92      104.38      3.79 o 
  -5   8   3      564.58      543.39      6.54 o 
  -4   8   3      473.22      472.50      5.66 o 
  -3   8   3      374.97      324.26      3.67 o 
  -2   8   3     1256.90     1437.15     11.13 o 
  -1   8   3      122.07      107.63      1.96 o 
   0   8   3     2682.77     2862.78     19.37 o 
   1   8   3     6490.64     6425.39     45.59 o 
   2   8   3      697.28      708.23      5.64 o 
   3   8   3      226.29      271.98      3.53 o 
   4   8   3      818.12      815.88      7.49 o 
   5   8   3        1.44        1.95      1.91 o 
   6   8   3       12.20       16.78      3.12 o 
   7   8   3        2.77        2.55      3.48 o 
   8   8   3       34.93       48.63      4.41 o 
  -8   9   3        1.17       -1.45      4.66 o 
  -7   9   3       31.12       29.83      4.34 o 
  -6   9   3      122.24      123.26      4.34 o 
  -5   9   3       58.10       59.14      2.71 o 
  -4   9   3       50.76       60.72      2.38 o 
  -3   9   3      469.98      499.04      5.54 o 
  -2   9   3     6929.98     6961.48     52.83 o 
  -1   9   3     5856.33     5811.21     41.44 o 
   0   9   3      950.81      904.61      7.49 o 
   1   9   3       50.39       43.90      1.35 o 
   2   9   3       14.56        4.12      0.99 o 
   3   9   3      301.68      290.37      3.71 o 
   4   9   3      181.28      173.30      3.79 o 
   5   9   3      270.17      249.00      5.17 o 
   6   9   3      441.09      390.98      6.87 o 
   7   9   3      134.68      150.30      7.87 o 
   8   9   3       36.57       19.42      5.02 o 
  -8  10   3       14.94        9.31      5.02 o 
  -7  10   3      332.40      300.89      7.79 o 
  -6  10   3        1.42        3.37      2.99 o 
  -5  10   3      181.56      176.70      4.58 o 
  -4  10   3      252.93      300.16      4.72 o 
  -3  10   3        5.99        6.98      1.59 o 
  -2  10   3        1.88        4.37      1.26 o 
  -1  10   3      159.00      200.52      2.77 o 
   0  10   3      716.29      715.34      5.74 o 
   1  10   3     1284.92     1261.83      9.20 o 
   2  10   3       86.08       62.99      1.83 o 
   3  10   3     4216.44     4193.46     30.60 o 
   4  10   3       55.96       41.59      2.41 o 
   5  10   3       94.75      110.12      3.67 o 
   6  10   3      132.63      127.02      4.41 o 
   7  10   3      101.75      117.55      4.91 o 
  -8  11   3       13.15       15.73      5.20 o 
  -7  11   3       52.69       46.77      4.64 o 
  -6  11   3       10.08       14.93      3.09 o 
  -5  11   3        0.16        2.95      2.60 o 
  -4  11   3      327.23      317.43      5.38 o 
  -3  11   3        0.72        3.79      1.67 o 
  -2  11   3      836.73      869.37      9.19 o 
  -1  11   3       29.71       32.23      1.34 o 
   0  11   3     2900.86     2836.84     18.13 o 
   1  11   3       38.00       41.55      1.38 o 
   2  11   3       51.31       61.75      2.92 o 
   3  11   3     1030.43     1060.79      9.04 o 
   4  11   3     1545.73     1578.25     14.26 o 
   5  11   3       18.65       12.65      2.68 o 
   6  11   3      503.94      490.68      7.76 o 
   7  11   3       21.12       19.70      3.94 o 
  -8  12   3       24.80       31.28     10.08 o 
  -7  12   3       55.66       47.25      4.31 o 
  -6  12   3       32.43       22.78      5.03 o 
  -5  12   3      755.54      782.45     14.48 o 
  -4  12   3      434.06      407.89     11.63 o 
  -3  12   3      499.38      501.17      5.84 o 
  -2  12   3      129.67      133.38      2.46 o 
  -1  12   3       66.05       70.64      1.63 o 
   0  12   3     1422.86     1435.89      9.81 o 
   1  12   3     2183.35     2143.66     16.31 o 
   2  12   3        9.86        8.45      1.51 o 
   3  12   3     1241.86     1203.47     11.20 o 
   4  12   3      157.29      151.97      6.01 o 
   5  12   3       65.93       62.05      3.40 o 
   6  12   3        3.08        2.61      3.21 o 
   7  12   3       66.61       87.99      4.91 o 
  -7  13   3        0.63        3.02      7.32 o 
  -6  13   3        6.34       13.96      3.45 o 
  -5  13   3       13.17       19.99      3.00 o 
  -4  13   3      213.99      232.80      6.05 o 
  -3  13   3      780.35      780.80     10.37 o 
  -2  13   3      803.02      840.22      6.78 o 
  -1  13   3      689.26      695.11      5.49 o 
   0  13   3      173.70      200.37      2.71 o 
   1  13   3      447.83      403.12      4.52 o 
   2  13   3       82.73       83.97      2.40 o 
   3  13   3      211.38      214.31      6.05 o 
   4  13   3      754.99      691.01      8.71 o 
   5  13   3      114.12      113.13      4.03 o 
   6  13   3       75.00       70.92      4.14 o 
   7  13   3       22.54       23.03      4.23 o 
  -7  14   3        7.08        7.53      4.82 o 
  -6  14   3       71.01       56.92      4.05 o 
  -5  14   3      106.40      133.44      5.18 o 
  -4  14   3        3.94       -1.57      2.49 o 
  -3  14   3     1128.86     1185.86     12.36 o 
  -2  14   3      568.06      531.39      5.44 o 
  -1  14   3      713.12      729.29      5.73 o 
   0  14   3      323.40      332.69      3.48 o 
   1  14   3      382.18      334.10      4.23 o 
   2  14   3     3389.34     3442.28     25.59 o 
   3  14   3       91.26       87.02      3.15 o 
   4  14   3      143.76      152.93      4.46 o 
   5  14   3      122.45      115.69      4.22 o 
   6  14   3        0.94        0.89      4.31 o 
   7  14   3        0.63        5.77      4.18 o 
  -7  15   3       13.18       12.68      4.96 o 
  -6  15   3        4.29        2.92      4.24 o 
  -5  15   3        2.85        5.00      3.23 o 
  -4  15   3        9.48        0.17      2.53 o 
  -3  15   3     1286.73     1278.12     13.43 o 
  -2  15   3      322.48      305.98      5.11 o 
  -1  15   3     1293.28     1388.60      9.75 o 
   0  15   3     1057.93     1032.95      8.25 o 
   1  15   3      521.53      495.27      5.40 o 
   2  15   3      145.65      155.95      3.54 o 
   3  15   3       17.52       20.58      2.68 o 
   4  15   3      122.74      130.67      4.26 o 
   5  15   3      324.75      327.89      6.37 o 
   6  15   3      129.56      130.90      8.60 o 
   7  15   3       79.60       74.25      4.92 o 
  -7  16   3        0.20        1.45      8.08 o 
  -6  16   3       85.56       85.94     10.08 o 
  -5  16   3        0.14        2.11      3.83 o 
  -4  16   3      221.26      201.15      4.97 o 
  -3  16   3       84.71       89.96      3.33 o 
  -2  16   3      161.89      151.34      3.73 o 
  -1  16   3      382.40      376.27      4.22 o 
   0  16   3     1567.56     1530.20     12.42 o 
   1  16   3        0.25        2.23      1.85 o 
   2  16   3      692.81      686.12      8.32 o 
   3  16   3        3.10        3.73      2.55 o 
   4  16   3       38.26       39.49      3.27 o 
   5  16   3       84.61       71.66      4.01 o 
   6  16   3       20.82       33.56      4.03 o 
   7  16   3       33.10       31.23      4.76 o 
  -7  17   3       12.65       21.96      5.53 o 
  -6  17   3        5.86       11.46      5.02 o 
  -5  17   3       12.87       -0.40      4.12 o 
  -4  17   3       11.32       13.92      5.54 o 
  -3  17   3      895.96      886.93     12.41 o 
  -2  17   3        6.46        2.57      2.43 o 
  -1  17   3     1625.09     1614.40     12.08 o 
   0  17   3      700.00      695.73      6.80 o 
   1  17   3      145.02      160.40      4.04 o 
   2  17   3      231.15      234.08      4.96 o 
   3  17   3      127.44      139.16      4.59 o 
   4  17   3       47.45       52.97      5.07 o 
   5  17   3      134.00      148.74      5.08 o 
   6  17   3        6.08        4.25      3.98 o 
  -7  18   3       15.91       14.70      5.71 o 
  -6  18   3        5.93        7.62      5.16 o 
  -5  18   3       14.62       10.82      4.28 o 
  -4  18   3      286.41      331.73      7.78 o 
  -3  18   3        1.69        7.70      3.58 o 
  -2  18   3      112.40      107.09      4.41 o 
  -1  18   3        1.06       -0.91      2.09 o 
   0  18   3      527.08      529.94      6.47 o 
   1  18   3       95.57       99.43      4.68 o 
   2  18   3      568.80      550.79      7.83 o 
   3  18   3      618.24      610.79      8.44 o 
   4  18   3      184.69      164.09      7.16 o 
   5  18   3       10.17        2.80      3.49 o 
   6  18   3       29.69       33.84      4.21 o 
  -6  19   3        7.22       10.25      5.12 o 
  -5  19   3       42.17       33.00      5.09 o 
  -4  19   3       45.29       40.31      4.42 o 
  -3  19   3        1.89        4.11      3.43 o 
  -2  19   3      150.62      119.63      5.64 o 
  -1  19   3       89.34       90.88      3.44 o 
   0  19   3        7.63        9.70      2.22 o 
   1  19   3      782.42      768.66      9.42 o 
   2  19   3        4.37       -2.73      3.34 o 
   3  19   3        1.59        1.78      3.00 o 
   4  19   3      366.15      355.21      6.91 o 
   5  19   3      144.27      127.51      7.65 o 
   6  19   3       62.84       56.80      5.69 o 
  -6  20   3        0.25       -3.14      5.83 o 
  -5  20   3      127.98      101.51      5.79 o 
  -4  20   3        3.23        1.25      3.97 o 
  -3  20   3       75.18       65.70      5.05 o 
  -2  20   3        0.74        2.62      3.35 o 
  -1  20   3       64.29       75.62      4.06 o 
   0  20   3        0.54       -0.16      2.39 o 
   1  20   3     1056.66     1034.78     11.76 o 
   2  20   3      138.71      127.14      8.88 o 
   3  20   3      124.83      135.48      5.30 o 
   4  20   3      191.26      184.18      6.80 o 
   5  20   3       15.39       12.94      5.13 o 
   6  20   3        1.85       10.17      5.38 o 
  -6  21   3       15.77       22.33      5.59 o 
  -5  21   3        0.83        5.20      4.84 o 
  -4  21   3       38.29       42.29      4.92 o 
  -3  21   3       15.42       12.98      4.11 o 
  -2  21   3      752.85      779.07     22.79 o 
  -1  21   3       27.62       24.12      4.70 o 
   0  21   3      240.08      271.44      5.02 o 
   1  21   3       64.38       55.01      3.50 o 
   2  21   3       50.98       48.36      4.03 o 
   3  21   3       13.66        8.12      4.98 o 
   4  21   3       17.01       20.24      7.53 o 
   5  21   3        2.34       -1.82      4.89 o 
  -6  22   3        2.12        0.77      5.43 o 
  -5  22   3       98.65      110.25      6.33 o 
  -4  22   3        3.55        6.20      4.32 o 
  -3  22   3       47.95       57.75      5.00 o 
  -2  22   3        3.40        6.14      8.56 o 
  -1  22   3      108.75       92.86      7.43 o 
   0  22   3        1.13        0.30      2.76 o 
   1  22   3      153.42      168.06      6.05 o 
   2  22   3       36.37       40.19      4.16 o 
   3  22   3      191.55      183.67      6.67 o 
   4  22   3        0.64       -3.61      5.96 o 
   5  22   3        8.83        1.30      4.79 o 
  -5  23   3       25.52       26.63      5.61 o 
  -4  23   3        7.29        1.58      4.44 o 
  -3  23   3       18.93       18.71     12.07 o 
  -2  23   3      112.65      107.36     14.75 o 
  -1  23   3        1.96       10.62      5.73 o 
   0  23   3      410.12      372.06      8.13 o 
   1  23   3       28.04       26.28      4.71 o 
   2  23   3       23.48       26.45      4.33 o 
   3  23   3       49.33       57.34      5.11 o 
   4  23   3       87.10       93.35      6.06 o 
   5  23   3       36.28       38.15      5.61 o 
  -5  24   3       32.63       39.42      5.60 o 
  -4  24   3       60.15       50.57      5.50 o 
  -3  24   3        2.71        0.23      8.43 o 
  -2  24   3       11.17        7.66      6.75 o 
  -1  24   3       16.33       16.90      5.40 o 
   0  24   3      263.01      269.02     13.77 o 
   1  24   3       23.47       26.47      4.35 o 
   2  24   3       31.55       33.66      5.67 o 
   3  24   3      217.75      226.54      7.45 o 
   4  24   3        2.62       -2.77      6.11 o 
  -4  25   3       25.39       21.62      7.39 o 
  -3  25   3      161.45      151.71     15.04 o 
  -2  25   3       56.63       68.35      6.50 o 
  -1  25   3      143.09      148.56      7.40 o 
   0  25   3        8.83        5.07      5.24 o 
   1  25   3       10.89       13.78      4.03 o 
   2  25   3        0.23       -4.41      4.41 o 
   3  25   3       69.67       68.03      5.45 o 
   4  25   3        2.39        8.49      6.50 o 
  -4  26   3       33.42       24.49      7.71 o 
  -3  26   3       35.71       41.35      7.71 o 
  -2  26   3       55.76       44.35      7.06 o 
  -1  26   3       29.67       20.27      5.98 o 
   0  26   3       70.54       79.95      7.76 o 
   1  26   3       11.05       11.28      5.61 o 
   2  26   3      141.64      132.04      6.34 o 
   3  26   3       10.23       11.06      4.87 o 
   4  26   3       15.36       13.33      5.45 o 
  -3  27   3        2.01        3.21      6.75 o 
  -2  27   3        0.03       -4.70      7.96 o 
  -1  27   3       62.43       68.18     10.49 o 
   0  27   3       50.13       45.09      9.09 o 
   1  27   3      125.08      134.68      7.60 o 
   2  27   3        7.98        0.39      5.10 o 
   3  27   3       14.99       15.79      5.44 o 
  -3  28   3        9.25       -1.22      8.33 o 
  -2  28   3        1.26       -0.68      7.59 o 
  -1  28   3       28.63       21.13      8.53 o 
   0  28   3        1.41       -8.72      8.72 o 
   1  28   3       67.62       66.76     10.46 o 
   2  28   3       53.81       50.80      6.93 o 
  -2  29   3      120.19      141.31      8.63 o 
  -1  29   3       10.56        4.68      7.73 o 
   0  29   3        0.18        0.83      9.41 o 
   1  29   3        4.23       -2.94      8.46 o 
  -8   0   4       10.93        4.87      4.58 o 
  -6   0   4       34.51       37.48      3.63 o 
  -4   0   4      247.28      251.43      4.90 o 
  -2   0   4      130.96      143.10      3.27 o 
   0   0   4      413.89      424.86      6.43 o 
   2   0   4     2915.44     3112.09     27.85 o 
   4   0   4      371.56      397.47      6.45 o 
   6   0   4      566.93      580.68     16.21 o 
   8   0   4      136.22      127.79      7.13 o 
  -8   1   4       11.92        7.58      4.03 o 
  -7   1   4        6.60        0.61      2.94 o 
  -6   1   4       11.91       11.87      2.51 o 
  -5   1   4      298.49      295.30      6.16 o 
  -4   1   4      906.12      853.52      7.90 o 
  -3   1   4     2009.23     2020.99     15.31 o 
  -2   1   4     2293.58     2227.42     16.54 o 
  -1   1   4     2381.41     2516.14     18.42 o 
   0   1   4      698.61      689.72      6.35 o 
   1   1   4      643.95      650.53      5.13 o 
   2   1   4     4001.99     4005.25     25.06 o 
   3   1   4     2366.03     2345.33     16.27 o 
   4   1   4      314.36      285.20      3.87 o 
   5   1   4      488.53      513.33      5.65 o 
   6   1   4      117.09      128.06      6.09 o 
   7   1   4        7.79       -0.08      3.70 o 
   8   1   4        6.81        8.46      4.49 o 
  -8   2   4       10.90       13.31      4.27 o 
  -7   2   4       28.94       25.12      3.11 o 
  -6   2   4      377.25      368.47      6.54 o 
  -5   2   4        6.74        6.97      1.84 o 
  -4   2   4      615.37      632.94      5.52 o 
  -3   2   4        0.63        1.71      1.11 o 
  -2   2   4     4436.32     4575.69     45.63 o 
  -1   2   4     1487.52     1566.27     13.13 o 
   0   2   4     9434.37     8828.36     68.28 o 
   1   2   4      622.96      606.08      4.86 o 
   2   2   4     1275.48     1285.26      8.72 o 
   3   2   4       14.92       20.73      1.39 o 
   4   2   4      557.14      601.22      5.86 o 
   5   2   4       22.94       14.95      2.04 o 
   6   2   4      210.88      226.48      7.81 o 
   7   2   4       25.99       30.92      4.94 o 
   8   2   4       10.50       17.32      4.74 o 
  -8   3   4        0.03        5.82      9.42 o 
  -7   3   4        6.04        7.92      3.50 o 
  -6   3   4       51.73       45.70      2.92 o 
  -5   3   4        8.02       10.60      1.84 o 
  -4   3   4      270.99      267.28      3.29 o 
  -3   3   4      273.23      269.90      3.01 o 
  -2   3   4       27.35       37.57      1.65 o 
  -1   3   4      828.79      771.67      7.81 o 
   0   3   4      138.42      129.70      2.89 o 
   1   3   4     1839.26     1853.69     11.94 o 
   2   3   4       19.07       14.93      1.05 o 
   3   3   4      675.46      667.27      5.57 o 
   4   3   4     1195.16     1257.60     10.36 o 
   5   3   4       80.94       89.05      3.04 o 
   6   3   4      377.76      360.23      5.69 o 
   7   3   4       58.87       66.66      5.59 o 
   8   3   4       30.68       35.70      5.23 o 
  -8   4   4        3.55        6.12      5.86 o 
  -7   4   4      209.30      213.86     10.17 o 
  -6   4   4        5.52        7.50      2.78 o 
  -5   4   4      228.61      205.11      4.04 o 
  -4   4   4       86.48       95.48      3.17 o 
  -3   4   4      482.59      480.36      4.82 o 
  -2   4   4       27.44       26.41      1.59 o 
  -1   4   4     1848.16     1723.43     14.42 o 
   0   4   4      100.16      117.26      2.41 o 
   1   4   4     6307.32     6456.54     42.48 o 
   2   4   4      848.83      908.43      6.45 o 
   3   4   4      648.95      658.45      5.54 o 
   4   4   4      288.82      266.44      3.79 o 
   5   4   4      578.47      626.17      6.85 o 
   6   4   4        1.25        3.84      2.70 o 
   7   4   4      131.34      144.08      5.57 o 
  -8   5   4        2.65       11.18      6.05 o 
  -7   5   4       52.31       52.22      4.60 o 
  -6   5   4       24.67       25.47      3.24 o 
  -5   5   4       12.86       19.52      2.26 o 
  -4   5   4     2012.47     1965.10     16.81 o 
  -3   5   4      334.57      343.46      3.87 o 
  -2   5   4     2879.51     2989.33     24.17 o 
  -1   5   4       21.49       18.90      1.44 o 
   0   5   4      290.67      322.77      6.49 o 
   1   5   4       20.06       15.95      1.35 o 
   2   5   4      335.34      277.21      2.96 o 
   3   5   4      352.57      344.11      3.56 o 
   4   5   4     1933.13     1884.75     13.67 o 
   5   5   4       68.72       59.93      2.58 o 
   6   5   4      127.62      122.10      3.49 o 
   7   5   4        0.82        4.84      3.88 o 
  -8   6   4        0.98       -3.78     10.19 o 
  -7   6   4       90.38       82.74      6.17 o 
  -6   6   4       13.08        9.18      3.56 o 
  -5   6   4        5.33        5.42      3.15 o 
  -4   6   4      130.77      138.41      5.02 o 
  -3   6   4       45.30       58.06      2.11 o 
  -2   6   4        7.43       11.10      1.53 o 
  -1   6   4      835.46      828.29     10.09 o 
   0   6   4      578.08      588.02      5.43 o 
   1   6   4     1527.62     1589.69     12.32 o 
   2   6   4      299.41      281.49      3.36 o 
   3   6   4      262.01      283.55      3.64 o 
   4   6   4      199.88      253.38      4.07 o 
   5   6   4      115.33      101.94      2.95 o 
   6   6   4        0.37       -2.46      2.46 o 
   7   6   4      278.65      302.84      6.49 o 
  -8   7   4        0.12        8.25      6.08 o 
  -7   7   4        0.08        3.98      5.26 o 
  -6   7   4        3.10        3.13      3.07 o 
  -5   7   4      110.16       92.67      3.97 o 
  -4   7   4     1364.35     1395.42     14.37 o 
  -3   7   4     1075.86     1017.56      9.64 o 
  -2   7   4     3187.77     3179.66     25.73 o 
  -1   7   4      484.29      533.12      5.66 o 
   0   7   4       13.66       23.62      1.42 o 
   1   7   4     1145.84     1150.67      9.33 o 
   2   7   4     4035.86     4113.98     29.78 o 
   3   7   4     2566.57     2557.06     19.17 o 
   4   7   4      235.83      231.92      3.46 o 
   5   7   4        5.39        4.03      2.16 o 
   6   7   4       93.94       79.67      3.17 o 
   7   7   4        5.86        3.56      3.48 o 
  -8   8   4       72.67       75.10      7.34 o 
  -7   8   4       82.27       94.19      7.02 o 
  -6   8   4        2.07        3.72      3.11 o 
  -5   8   4      382.12      397.65      6.64 o 
  -4   8   4       95.22      115.89      3.78 o 
  -3   8   4       89.40       85.10      2.61 o 
  -2   8   4       23.87       25.44      1.90 o 
  -1   8   4     1727.20     1706.39     14.55 o 
   0   8   4      182.07      192.00      3.16 o 
   1   8   4     2172.48     2100.14     15.95 o 
   2   8   4     1169.38     1195.41      9.61 o 
   3   8   4       39.08       36.98      2.14 o 
   4   8   4       22.13       26.94      2.02 o 
   5   8   4      319.85      316.92      5.67 o 
   6   8   4      176.63      187.07      4.75 o 
   7   8   4       57.66       61.55      4.03 o 
  -8   9   4       11.08       17.00      6.32 o 
  -7   9   4        0.07       -0.41      5.34 o 
  -6   9   4       83.59       87.54      4.63 o 
  -5   9   4       75.39       78.07      3.51 o 
  -4   9   4        2.59        4.90      2.63 o 
  -3   9   4      849.04      800.70      9.47 o 
  -2   9   4       77.15       97.32      2.90 o 
  -1   9   4        3.84        4.42      1.54 o 
   0   9   4      256.19      273.42      3.77 o 
   1   9   4      279.14      322.65      4.17 o 
   2   9   4       53.06       83.78      3.81 o 
   3   9   4      265.43      299.47      4.00 o 
   4   9   4      520.88      492.84      6.25 o 
   5   9   4      597.28      628.22      7.58 o 
   6   9   4      143.26      146.46      4.79 o 
   7   9   4        9.75        5.84      3.68 o 
  -7  10   4        4.80       11.31      5.73 o 
  -6  10   4      360.39      336.81      9.87 o 
  -5  10   4       13.95       14.40      3.07 o 
  -4  10   4        3.70       16.73      4.67 o 
  -3  10   4      277.51      268.19      7.99 o 
  -2  10   4     1365.39     1353.94     12.62 o 
  -1  10   4      500.84      493.17      5.60 o 
   0  10   4     6611.67     6479.89     46.50 o 
   1  10   4      123.60      127.99      2.68 o 
   2  10   4     1774.46     1837.40     17.59 o 
   3  10   4        7.29        9.25      1.96 o 
   4  10   4      789.08      828.46      8.68 o 
   5  10   4       36.15       27.21      2.87 o 
   6  10   4      131.24      150.01      5.00 o 
   7  10   4        0.48        2.07      4.47 o 
  -7  11   4        9.15       13.89      6.19 o 
  -6  11   4       28.20       19.27      4.39 o 
  -5  11   4       84.75       79.80      4.36 o 
  -4  11   4      540.22      606.08      8.21 o 
  -3  11   4     2721.71     2805.55     28.54 o 
  -2  11   4      213.49      222.56      3.92 o 
  -1  11   4      440.20      463.65      5.53 o 
   0  11   4        1.94       14.52      5.21 o 
   1  11   4     1053.10     1009.34      9.65 o 
   2  11   4       76.40       76.37      2.82 o 
   3  11   4      835.98      763.34      8.11 o 
   4  11   4       10.96       15.60      2.99 o 
   5  11   4      328.98      283.26      6.13 o 
   6  11   4       19.05       18.96      6.89 o 
   7  11   4        0.83        4.94      4.58 o 
  -7  12   4        5.73       10.58      8.03 o 
  -6  12   4        1.53       -0.83      4.26 o 
  -5  12   4        0.19       -2.66      3.61 o 
  -4  12   4       36.70       28.46      3.04 o 
  -3  12   4      432.96      440.46      6.60 o 
  -2  12   4      462.67      494.24      7.71 o 
  -1  12   4       45.33       41.33      2.11 o 
   0  12   4      195.53      180.72      4.05 o 
   1  12   4       65.36       92.75      2.50 o 
   2  12   4     1303.38     1334.97     12.24 o 
   3  12   4      520.78      533.54      8.99 o 
   4  12   4      895.10      846.13     10.38 o 
   5  12   4       47.49       60.08      4.46 o 
   6  12   4      267.95      277.38     11.16 o 
   7  12   4       56.63       60.91      5.49 o 
  -7  13   4        3.18        5.54      4.87 o 
  -6  13   4        0.52        3.53      4.11 o 
  -5  13   4      154.87      171.49      6.08 o 
  -4  13   4      546.75      506.51      8.37 o 
  -3  13   4       13.68       20.27      4.41 o 
  -2  13   4      941.67      874.86      9.58 o 
  -1  13   4      362.44      345.07      4.26 o 
   0  13   4      230.98      234.82      3.29 o 
   1  13   4      104.81      108.49      2.85 o 
   2  13   4     2945.74     2907.80     24.21 o 
   3  13   4     1053.11     1047.66     11.71 o 
   4  13   4       46.43       46.38      3.27 o 
   5  13   4      247.46      248.63      6.77 o 
   6  13   4        0.29        3.14      4.39 o 
   7  13   4       27.40       10.84      5.16 o 
  -7  14   4       46.58       35.55      5.56 o 
  -6  14   4      118.13      119.59      5.75 o 
  -5  14   4        5.15        2.78      3.97 o 
  -4  14   4       81.82       72.08      4.47 o 
  -3  14   4        2.67        7.03      2.70 o 
  -2  14   4     1147.93     1198.26     12.87 o 
  -1  14   4     1296.25     1308.92     10.89 o 
   0  14   4     1122.27     1100.14      9.54 o 
   1  14   4      948.62      962.35      8.74 o 
   2  14   4      486.37      451.14      5.93 o 
   3  14   4       32.72       27.65      3.59 o 
   4  14   4       75.09       76.99      3.85 o 
   5  14   4      191.60      162.44      6.30 o 
   6  14   4        7.23        5.34      4.47 o 
   7  14   4        3.69        5.29      8.03 o 
  -7  15   4        6.90        3.67      5.27 o 
  -6  15   4        4.24        4.91      4.70 o 
  -5  15   4        2.26       -3.94      3.94 o 
  -4  15   4      143.31      145.38      5.66 o 
  -3  15   4        1.19        2.44      2.62 o 
  -2  15   4     1105.55     1078.56     12.79 o 
  -1  15   4      109.34      134.40      3.16 o 
   0  15   4       20.31       13.87      1.86 o 
   1  15   4       28.33       28.80      2.12 o 
   2  15   4      242.64      258.33      4.60 o 
   3  15   4       19.45        4.69      2.68 o 
   4  15   4      196.68      198.33      6.25 o 
   5  15   4       21.34       21.81      4.20 o 
   6  15   4       35.45       29.93      5.20 o 
  -7  16   4       35.54       41.09      5.53 o 
  -6  16   4       10.93       12.96      4.99 o 
  -5  16   4      132.80      136.37      5.80 o 
  -4  16   4       81.40       90.76      5.07 o 
  -3  16   4        9.17       12.30      3.47 o 
  -2  16   4       15.08       11.91      2.71 o 
  -1  16   4      442.05      446.81      5.20 o 
   0  16   4      152.69      132.22      3.32 o 
   1  16   4     1714.96     1657.63     13.66 o 
   2  16   4        0.98        3.67      2.32 o 
   3  16   4        8.16       11.77      2.93 o 
   4  16   4        5.57        5.13      3.82 o 
   5  16   4      159.85      193.32      8.61 o 
   6  16   4      128.49      129.12      9.84 o 
  -6  17   4       78.99       76.11      5.75 o 
  -5  17   4        9.85       10.46      4.48 o 
  -4  17   4      274.83      295.06      7.39 o 
  -3  17   4        0.68       -2.51      3.28 o 
  -2  17   4      183.47      203.84      5.08 o 
  -1  17   4      151.32      145.67      3.87 o 
   0  17   4      289.27      291.55      4.58 o 
   1  17   4      112.75      112.19      3.48 o 
   2  17   4      113.63      108.76      3.76 o 
   3  17   4       13.25       20.77      3.69 o 
   4  17   4      698.12      687.46     11.15 o 
   5  17   4       23.12       24.03      4.53 o 
   6  17   4       42.81       38.03      5.31 o 
  -6  18   4       11.39        0.41      5.18 o 
  -5  18   4       48.99       52.93      6.66 o 
  -4  18   4        9.53        2.80      4.12 o 
  -3  18   4        0.10       -1.28      3.49 o 
  -2  18   4      250.19      238.88      8.02 o 
  -1  18   4      217.73      222.28      4.49 o 
   0  18   4      362.67      355.01      4.96 o 
   1  18   4        8.15        8.94      2.29 o 
   2  18   4        7.98       11.57      3.55 o 
   3  18   4      263.77      278.28      7.20 o 
   4  18   4       43.10       52.06      4.65 o 
   5  18   4        4.27        0.90      4.56 o 
   6  18   4        8.95       14.52      5.46 o 
  -6  19   4        7.91       10.63      5.44 o 
  -5  19   4       53.89       39.96      7.24 o 
  -4  19   4      116.85      125.98      5.92 o 
  -3  19   4      383.14      398.41      8.50 o 
  -2  19   4      140.10      139.07      6.77 o 
  -1  19   4       56.49       65.81      3.95 o 
   0  19   4       23.66       22.03      2.71 o 
   1  19   4      588.38      604.91      7.45 o 
   2  19   4      300.94      285.56      6.96 o 
   3  19   4      437.05      416.79     10.93 o 
   4  19   4      163.75      158.00      6.13 o 
   5  19   4       16.54        4.09      4.63 o 
  -6  20   4        0.69       -1.94      5.41 o 
  -5  20   4      141.66      152.00      6.65 o 
  -4  20   4       10.74        6.06      4.46 o 
  -3  20   4       23.22       27.54      5.78 o 
  -2  20   4       10.62       15.58     13.69 o 
  -1  20   4      293.23      309.25      7.31 o 
   0  20   4      542.46      526.18      7.46 o 
   1  20   4      253.26      250.34      6.02 o 
   2  20   4      191.33      175.33      7.83 o 
   3  20   4        3.75        1.68      3.94 o 
   4  20   4        0.39        2.77      4.24 o 
   5  20   4        2.00        2.17      4.79 o 
  -5  21   4       26.36       22.36      5.22 o 
  -4  21   4       20.64       12.30      4.83 o 
  -3  21   4       39.00       34.69      4.58 o 
  -2  21   4        6.53       12.64      5.19 o 
  -1  21   4        1.10        0.06      4.80 o 
   0  21   4       59.63       57.80      3.29 o 
   1  21   4      109.67      121.26      3.93 o 
   2  21   4       57.28       54.40      4.53 o 
   3  21   4       98.06      106.40      5.39 o 
   4  21   4        0.64        6.85      4.57 o 
   5  21   4      196.50      196.33      8.83 o 
  -5  22   4       24.96       17.75      5.73 o 
  -4  22   4        0.12       -3.49      4.76 o 
  -3  22   4       12.72        6.56      6.12 o 
  -2  22   4      176.74      171.55      9.06 o 
  -1  22   4      296.72      301.53     20.83 o 
   0  22   4      484.59      457.41      6.58 o 
   1  22   4        4.52        3.51      3.06 o 
   2  22   4      140.77      126.61      5.50 o 
   3  22   4      166.75      167.19     19.13 o 
   4  22   4       24.80       16.40      5.03 o 
   5  22   4       14.51       10.65      5.30 o 
  -5  23   4       28.75       29.31      5.73 o 
  -4  23   4        9.48       12.06      4.99 o 
  -3  23   4      284.30      324.92     11.45 o 
  -2  23   4       22.43       24.99      6.29 o 
  -1  23   4       77.34       89.21     15.78 o 
   0  23   4       11.06        8.18      3.55 o 
   1  23   4      109.20      107.68      4.52 o 
   2  23   4      110.90      121.07      5.78 o 
   3  23   4      123.93      106.17      5.74 o 
   4  23   4        3.25       -1.48      5.44 o 
  -4  24   4       22.34       17.27      6.92 o 
  -3  24   4       10.84       18.04      6.26 o 
  -2  24   4        3.31        7.90      6.05 o 
  -1  24   4        6.47        2.59      5.50 o 
   0  24   4      186.11      180.90      8.66 o 
   1  24   4       35.12       41.06      4.05 o 
   2  24   4       22.50       18.91      4.54 o 
   3  24   4       34.03       30.53      5.19 o 
   4  24   4        6.12        4.06      4.91 o 
  -4  25   4       27.11       33.07      9.49 o 
  -3  25   4       12.36        6.15      6.64 o 
  -2  25   4       20.78       27.27      6.24 o 
  -1  25   4       24.60       20.21      6.11 o 
   0  25   4        0.95        8.58      5.73 o 
   1  25   4       22.86       24.64      4.30 o 
   2  25   4       92.06      105.77      5.92 o 
   3  25   4       23.67       33.75      7.19 o 
  -3  26   4       53.52       55.44      7.69 o 
  -2  26   4        6.59        1.44      6.71 o 
  -1  26   4       90.68      108.70      7.43 o 
   0  26   4        2.06       -4.72      5.69 o 
   1  26   4       66.00       73.84     12.81 o 
   2  26   4       40.17       38.80      4.53 o 
   3  26   4       15.39       12.50      5.93 o 
  -3  27   4        7.39        6.33      6.81 o 
  -2  27   4       49.17       47.82      7.34 o 
  -1  27   4        4.41        1.87      6.36 o 
   0  27   4        0.28        3.43      8.72 o 
   1  27   4       19.63       23.62      6.35 o 
   2  27   4       54.30       41.80      4.54 o 
  -2  28   4        1.51        0.76      6.61 o 
  -1  28   4      105.53      110.99     17.10 o 
   0  28   4        8.84        2.12      9.81 o 
   1  28   4       58.56       38.94      9.64 o 
  -7   0   5      101.01      109.30     10.46 o 
  -5   0   5        2.75        0.86      5.35 o 
  -3   0   5     2008.57     2116.34     28.45 o 
  -1   0   5     4076.71     3953.41     50.08 o 
   1   0   5      784.34      863.56     18.30 o 
   3   0   5     1307.10     1321.07     15.44 o 
   5   0   5     1635.59     1489.55     31.11 o 
  -8   1   5       21.91       16.77      7.19 o 
  -7   1   5        0.35       -2.89      5.50 o 
  -6   1   5       67.18       67.99      7.02 o 
  -5   1   5        1.63        5.19      4.90 o 
  -4   1   5      416.35      418.26      6.12 o 
  -3   1   5      287.65      327.90      5.09 o 
  -2   1   5      413.24      417.76      5.70 o 
  -1   1   5      416.09      439.23      5.79 o 
   0   1   5     1411.01     1422.39     13.89 o 
   1   1   5       17.73       21.52      1.91 o 
   2   1   5     2070.87     2058.99     17.41 o 
   3   1   5       71.99       85.41      6.15 o 
   4   1   5      315.03      329.18      4.47 o 
   5   1   5       59.34       58.31      3.92 o 
  -8   2   5        4.05        5.12      6.68 o 
  -7   2   5       32.37       32.06      6.50 o 
  -6   2   5        7.72       15.12      8.58 o 
  -5   2   5       69.75       67.15      4.01 o 
  -4   2   5      166.81      174.46      4.32 o 
  -3   2   5       90.74       83.81      2.87 o 
  -2   2   5     1646.10     1630.21     20.32 o 
  -1   2   5       59.54       53.19      2.98 o 
   0   2   5        7.70       13.65      1.88 o 
   1   2   5      682.24      702.01      7.92 o 
   2   2   5        2.34        6.60      1.69 o 
   3   2   5       10.44       12.44      1.61 o 
   4   2   5       32.40       44.41      2.65 o 
   5   2   5      187.92      212.86      5.13 o 
   6   2   5      134.10      123.54      8.83 o 
   7   2   5      158.35      164.68     11.04 o 
  -8   3   5        5.48       -4.35      6.80 o 
  -7   3   5       30.00       32.23      7.45 o 
  -6   3   5      120.05      125.08      6.98 o 
  -5   3   5      281.30      265.50      6.50 o 
  -4   3   5      596.48      596.96      7.59 o 
  -3   3   5      690.84      662.13      9.58 o 
  -2   3   5       71.53       71.45      2.58 o 
  -1   3   5      647.48      627.71      7.31 o 
   0   3   5      330.99      322.76      4.79 o 
   1   3   5     2616.44     2652.81     24.40 o 
   2   3   5      969.40      958.91      8.57 o 
   3   3   5     1429.33     1415.48     10.67 o 
   4   3   5      595.34      547.92      7.32 o 
   5   3   5       33.18       32.02      3.23 o 
   6   3   5        3.01        5.47      4.88 o 
   7   3   5       42.03       55.27      7.95 o 
  -8   4   5        1.99       -5.35      9.32 o 
  -7   4   5        1.58        0.24      8.73 o 
  -6   4   5        4.30        2.52      5.39 o 
  -5   4   5       11.06       15.52      3.30 o 
  -4   4   5       73.22       79.75      3.83 o 
  -3   4   5       74.22       82.71      2.90 o 
  -2   4   5     1435.09     1450.84     14.35 o 
  -1   4   5      879.93      926.45      9.82 o 
   0   4   5     2758.39     2673.87     24.58 o 
   1   4   5       45.96       54.95      1.82 o 
   2   4   5      165.01      148.80      3.02 o 
   3   4   5       73.32       71.51      2.49 o 
   4   4   5      295.77      321.67      5.56 o 
   5   4   5      186.33      181.65      5.02 o 
   6   4   5      132.49      136.38      5.44 o 
   7   4   5        1.23       11.64      7.20 o 
  -7   5   5        2.87        7.71      5.92 o 
  -6   5   5       14.77       12.21      6.58 o 
  -5   5   5      189.59      190.22      5.61 o 
  -4   5   5       75.83       92.40      5.29 o 
  -3   5   5      470.69      483.46      5.77 o 
  -2   5   5      292.09      276.59      4.21 o 
  -1   5   5      122.26      138.40      3.13 o 
   0   5   5        7.86        7.52      1.54 o 
   1   5   5     2595.32     2581.44     24.10 o 
   2   5   5        2.06        4.62      1.64 o 
   3   5   5      286.17      293.92      4.49 o 
   4   5   5       41.77       37.36      2.78 o 
   5   5   5       51.23       41.73      3.38 o 
   6   5   5       23.36       25.72      3.97 o 
   7   5   5       40.89       50.43      8.15 o 
  -7   6   5        4.24        3.04      6.01 o 
  -6   6   5       28.26       20.56      5.44 o 
  -5   6   5        0.32        0.80      2.84 o 
  -4   6   5      781.60      774.63      9.33 o 
  -3   6   5       75.12       59.17      2.49 o 
  -2   6   5     2518.26     2510.69     20.93 o 
  -1   6   5       51.01       61.75      5.17 o 
   0   6   5      451.01      479.15      6.92 o 
   1   6   5       72.06       66.57      2.00 o 
   2   6   5      619.70      653.07      6.33 o 
   3   6   5       92.78      103.48      3.79 o 
   4   6   5      719.41      708.31      8.77 o 
   5   6   5      156.01      165.23      5.05 o 
   6   6   5      527.79      512.00     12.87 o 
   7   6   5        0.03       -5.23      8.01 o 
  -7   7   5       33.46       45.69     10.35 o 
  -6   7   5        3.85        4.80      3.88 o 
  -5   7   5       38.00       46.50      3.52 o 
  -4   7   5       24.88       36.96      3.02 o 
  -3   7   5       32.18       33.29      3.13 o 
  -2   7   5       70.77       60.34      2.38 o 
  -1   7   5       76.86       70.54      2.44 o 
   0   7   5      320.73      350.78      4.58 o 
   1   7   5     1034.61     1006.31      8.64 o 
   2   7   5     1850.67     1906.47     14.93 o 
   3   7   5      823.29      773.96      8.20 o 
   4   7   5        4.97        4.54      2.33 o 
   5   7   5      192.79      198.00      5.35 o 
   6   7   5        0.80        2.17      3.67 o 
   7   7   5        2.61        9.09      7.46 o 
  -7   8   5       24.74        7.78      8.92 o 
  -6   8   5       27.31       30.09      3.84 o 
  -5   8   5        0.12        0.22      3.03 o 
  -4   8   5        3.73        5.05      2.83 o 
  -3   8   5      352.19      354.36      5.17 o 
  -2   8   5      231.70      260.42      4.29 o 
  -1   8   5     1501.06     1464.47     12.99 o 
   0   8   5      571.86      563.04      6.25 o 
   1   8   5      227.70      237.06      3.58 o 
   2   8   5       64.21       73.05      2.60 o 
   3   8   5     1178.72     1228.41     12.91 o 
   4   8   5       81.71       91.18      3.54 o 
   5   8   5      222.99      224.03      5.79 o 
   6   8   5      108.57      110.48      4.60 o 
   7   8   5        0.83        5.39      8.52 o 
  -7   9   5        0.17       -4.95      5.62 o 
  -6   9   5       48.25       47.31      4.08 o 
  -5   9   5      101.97      125.62      4.32 o 
  -4   9   5      641.24      625.89      8.57 o 
  -3   9   5       79.42       76.41      3.28 o 
  -2   9   5        2.67        2.59      1.98 o 
  -1   9   5        9.71       13.01      1.94 o 
   0   9   5     1691.82     1645.00     14.40 o 
   1   9   5     2817.63     2786.57     21.07 o 
   2   9   5     1137.82     1129.45     10.78 o 
   3   9   5     1171.05     1084.33     12.08 o 
   4   9   5      315.71      324.31      6.13 o 
   5   9   5       19.22       28.87      3.63 o 
   6   9   5       40.14       49.34      5.95 o 
   7   9   5       21.00       30.02      5.25 o 
  -7  10   5        5.50        2.65      6.11 o 
  -6  10   5        0.19        0.52      4.09 o 
  -5  10   5      193.91      183.06      5.47 o 
  -4  10   5       93.48       67.84      3.65 o 
  -3  10   5       63.64       72.62      3.30 o 
  -2  10   5      118.64      132.66      3.51 o 
  -1  10   5      318.68      319.22      4.68 o 
   0  10   5      523.84      544.49      6.22 o 
   1  10   5      605.45      649.54      7.20 o 
   2  10   5        6.90       16.40      2.15 o 
   3  10   5        2.45        2.55      2.34 o 
   4  10   5       55.94       40.90      3.62 o 
   5  10   5      332.18      355.80      6.84 o 
   6  10   5        1.77        0.82      3.97 o 
  -7  11   5        0.03       -2.59      6.86 o 
  -6  11   5       70.13       72.85      5.30 o 
  -5  11   5       67.20       51.77      3.80 o 
  -4  11   5      719.22      723.85     11.30 o 
  -3  11   5      250.33      218.87      8.41 o 
  -2  11   5        0.49        0.10      2.03 o 
  -1  11   5      274.39      275.16      4.43 o 
   0  11   5      386.01      400.25      4.83 o 
   1  11   5      777.49      813.75      8.44 o 
   2  11   5       83.19       97.64      3.03 o 
   3  11   5       48.99       50.09      2.86 o 
   4  11   5      161.10      161.04      5.12 o 
   5  11   5      132.26      147.26      4.86 o 
   6  11   5        5.80       -1.86      4.45 o 
  -7  12   5       18.89       16.68      6.72 o 
  -6  12   5       10.06       13.29      5.24 o 
  -5  12   5        2.05        4.25      4.34 o 
  -4  12   5       20.45       25.41      3.27 o 
  -3  12   5     1411.42     1384.16     14.78 o 
  -2  12   5       47.97       48.15      2.67 o 
  -1  12   5     1604.29     1609.81     14.44 o 
   0  12   5      159.22      185.42      3.70 o 
   1  12   5      114.74      116.61      4.47 o 
   2  12   5       67.45       58.30      2.56 o 
   3  12   5      171.02      172.39      4.35 o 
   4  12   5      437.91      419.47      8.37 o 
   5  12   5      427.79      408.52      7.45 o 
   6  12   5       25.64       24.22      4.77 o 
  -7  13   5        2.26       12.02      6.59 o 
  -6  13   5       46.69       59.03      5.75 o 
  -5  13   5        1.22        5.40      4.17 o 
  -4  13   5      153.12      179.45      6.63 o 
  -3  13   5       69.91       75.92      3.69 o 
  -2  13   5      647.36      637.28      7.37 o 
  -1  13   5       38.44       43.23      2.51 o 
   0  13   5      311.83      283.21      6.89 o 
   1  13   5      574.56      583.73      7.39 o 
   2  13   5      927.83      892.85      9.36 o 
   3  13   5       53.14       57.38      3.45 o 
   4  13   5       24.72       29.55      3.52 o 
   5  13   5        3.74        6.84      3.66 o 
   6  13   5        0.06       -4.13      4.71 o 
  -6  14   5        0.02        1.98      4.77 o 
  -5  14   5       20.06       29.56      4.70 o 
  -4  14   5      282.86      281.04      6.25 o 
  -3  14   5        0.97        2.26      3.56 o 
  -2  14   5       40.45       40.57      3.19 o 
  -1  14   5      336.79      354.26      5.26 o 
   0  14   5      206.84      183.85      4.00 o 
   1  14   5       53.55       61.14      2.67 o 
   2  14   5       15.58       11.62      2.34 o 
   3  14   5        0.24       -2.17      2.95 o 
   4  14   5      434.36      436.57      7.51 o 
   5  14   5       10.55        8.41      4.43 o 
   6  14   5       30.92       35.79      5.33 o 
  -6  15   5       37.88       54.04      5.62 o 
  -5  15   5      166.48      171.51      6.67 o 
  -4  15   5       68.94       82.06      5.01 o 
  -3  15   5       25.44       21.72      3.24 o 
  -2  15   5        3.50        4.65      2.78 o 
  -1  15   5      374.95      359.22      6.68 o 
   0  15   5       74.96       60.18      2.59 o 
   1  15   5      414.63      418.05      5.44 o 
   2  15   5       57.97       44.49      2.62 o 
   3  15   5      691.96      665.74     12.57 o 
   4  15   5      132.15      114.71      4.75 o 
   5  15   5       45.55       47.72      5.11 o 
   6  15   5        7.08        1.29      4.83 o 
  -6  16   5        0.08       -0.46      4.90 o 
  -5  16   5        6.98        9.46      4.77 o 
  -4  16   5       14.67       18.82      4.24 o 
  -3  16   5       12.82        7.14      3.89 o 
  -2  16   5      379.13      390.43      6.77 o 
  -1  16   5       10.87       12.36      2.66 o 
   0  16   5      617.25      641.75      6.95 o 
   1  16   5      160.30      150.21      3.79 o 
   2  16   5       15.58        8.59      2.38 o 
   3  16   5        2.42       14.14      3.36 o 
   4  16   5      143.41      139.15      6.40 o 
   5  16   5        1.87        2.39      4.45 o 
   6  16   5       81.79       87.28      6.13 o 
  -6  17   5        3.01       -2.91      5.43 o 
  -5  17   5       28.60       35.84      5.98 o 
  -4  17   5        0.07        3.92      4.32 o 
  -3  17   5      137.46      161.05      5.21 o 
  -2  17   5        7.67        9.92      3.15 o 
  -1  17   5       39.13       35.75      2.90 o 
   0  17   5      227.23      234.20      4.39 o 
   1  17   5      668.94      618.55      7.00 o 
   2  17   5      216.48      221.65      4.54 o 
   3  17   5      496.94      496.94      8.09 o 
   4  17   5       51.97       52.69      5.04 o 
   5  17   5        0.41        3.97      5.22 o 
  -6  18   5       25.80       20.83      5.48 o 
  -5  18   5       21.36       22.12      5.21 o 
  -4  18   5        7.89       13.57      4.49 o 
  -3  18   5      142.04      130.26      5.61 o 
  -2  18   5      524.78      537.83      9.80 o 
  -1  18   5        4.31        3.44      3.15 o 
   0  18   5      333.16      310.13      5.03 o 
   1  18   5        0.30        0.32      2.48 o 
   2  18   5        0.24        2.63      3.03 o 
   3  18   5        3.42        6.39      3.51 o 
   4  18   5       16.95       21.48      4.61 o 
   5  18   5       46.42       44.96      5.28 o 
  -5  19   5        0.89        1.81      5.12 o 
  -4  19   5        1.78        2.15      4.51 o 
  -3  19   5       19.52       19.69      7.79 o 
  -2  19   5        0.74       -0.77      3.93 o 
  -1  19   5       48.52       42.59      4.22 o 
   0  19   5      132.12      137.69      3.77 o 
   1  19   5       63.73       55.10      2.96 o 
   2  19   5       64.26       69.58      3.68 o 
   3  19   5      210.61      196.66      7.10 o 
   4  19   5        9.02        8.65      4.60 o 
   5  19   5      117.11      135.83     21.70 o 
  -5  20   5        6.10        0.66      4.96 o 
  -4  20   5        0.94        7.66      4.76 o 
  -3  20   5      360.92      324.19     10.36 o 
  -2  20   5       20.49       20.77      5.88 o 
  -1  20   5      478.75      446.18      8.99 o 
   0  20   5        2.16        1.39      2.55 o 
   1  20   5        1.61        2.23      2.79 o 
   2  20   5      136.47      156.00      8.56 o 
   3  20   5      130.26      122.50      5.67 o 
   4  20   5       14.51        8.27      5.70 o 
  -5  21   5       12.10       30.30      5.49 o 
  -4  21   5       54.35       59.91      5.89 o 
  -3  21   5       76.43       74.20     11.11 o 
  -2  21   5       52.83       55.24      6.43 o 
  -1  21   5       29.51       28.28      4.40 o 
   0  21   5       98.87      107.75      4.06 o 
   1  21   5        3.14       -2.20      3.08 o 
   2  21   5      493.49      462.33      8.08 o 
   3  21   5        3.58       -3.27      5.07 o 
   4  21   5        7.03        0.21      5.10 o 
  -4  22   5        9.39       13.12      7.17 o 
  -3  22   5        3.46        5.90      7.78 o 
  -2  22   5        0.09        3.99      6.04 o 
  -1  22   5      208.04      218.39      9.52 o 
   0  22   5      207.56      215.48      5.53 o 
   1  22   5       48.40       51.78      5.15 o 
   2  22   5        4.38        0.46      5.87 o 
   3  22   5       14.81       11.52      4.96 o 
   4  22   5        0.71        7.14      5.51 o 
  -4  23   5       16.17       40.39     11.92 o 
  -3  23   5        1.25       -5.78      6.59 o 
  -2  23   5        7.12       13.30      6.51 o 
  -1  23   5      136.55      129.06     10.66 o 
   0  23   5        4.77        5.73      3.98 o 
   1  23   5       89.65       82.79      4.66 o 
   2  23   5       43.20       36.13      4.25 o 
   3  23   5       28.29       25.55      5.26 o 
  -3  24   5       24.81       38.68      7.17 o 
  -2  24   5       20.08        7.45      6.69 o 
  -1  24   5       52.30       49.41      6.96 o 
   0  24   5       66.40       69.61      4.65 o 
   1  24   5        9.71        2.50      3.96 o 
   2  24   5       36.02       29.63      4.30 o 
   3  24   5        2.43        0.41      4.17 o 
  -3  25   5       47.55       53.57     13.21 o 
  -2  25   5        7.82        2.34      6.96 o 
  -1  25   5       13.64       -0.62      6.18 o 
   0  25   5        5.01        0.00      6.28 o 
   1  25   5      167.28      164.64      5.85 o 
   2  25   5       69.17       65.49      5.60 o 
  -2  26   5       51.97       45.98      7.58 o 
  -1  26   5       18.10       17.57      7.02 o 
   0  26   5       38.75       34.20      7.04 o 
   1  26   5       31.59       42.29      4.86 o 
   0  27   5        2.70       -0.17      9.09 o 
  -6   0   6       14.39       10.12      8.61 o 
  -4   0   6      802.42      737.13     19.37 o 
  -2   0   6      331.40      324.40      7.56 o 
   0   0   6      380.61      359.96      7.77 o 
   2   0   6      120.56      128.03      5.60 o 
   4   0   6      515.80      531.44      8.61 o 
  -7   1   6       23.23       16.84      6.29 o 
  -6   1   6        1.28        7.12      5.33 o 
  -5   1   6        4.85        5.54      4.57 o 
  -4   1   6       16.28       20.84      2.89 o 
  -3   1   6      136.55      134.79      4.14 o 
  -2   1   6       41.95       50.65      2.90 o 
  -1   1   6     1514.10     1550.84     15.53 o 
   0   1   6      283.44      286.62      5.76 o 
   1   1   6      860.22      879.59      9.87 o 
   2   1   6       72.22       72.94      3.06 o 
   3   1   6      106.76      105.92      3.13 o 
   4   1   6       62.22       57.34      3.44 o 
   5   1   6       19.28       20.74      5.32 o 
  -7   2   6        2.08       -1.32      7.00 o 
  -6   2   6       43.03       48.09      6.07 o 
  -5   2   6        1.05        1.10      4.76 o 
  -4   2   6      276.64      299.80      7.16 o 
  -3   2   6      204.11      180.94      7.13 o 
  -2   2   6      662.01      696.88      8.55 o 
  -1   2   6      427.56      412.66      5.98 o 
   0   2   6      301.81      283.96      4.91 o 
   1   2   6      285.44      284.48      5.35 o 
   2   2   6      237.73      214.01      4.61 o 
   3   2   6      815.55      835.66      8.79 o 
   4   2   6      398.95      379.39      6.40 o 
   5   2   6      120.66      119.70      6.27 o 
  -7   3   6        2.53       -0.06      6.48 o 
  -6   3   6       47.56       47.64      5.94 o 
  -5   3   6       54.35       50.09      4.19 o 
  -4   3   6       70.61       71.80      4.26 o 
  -3   3   6       31.04       28.95      3.33 o 
  -2   3   6       12.28       17.46      2.47 o 
  -1   3   6       61.73       68.71      3.51 o 
   0   3   6      876.82      854.45      9.64 o 
   1   3   6     3703.95     3687.35     33.63 o 
   2   3   6     1191.68     1178.85     11.15 o 
   3   3   6      218.96      217.84      4.21 o 
   4   3   6      117.54      129.09      7.51 o 
   5   3   6      198.12      223.64      6.23 o 
   6   3   6       34.88       55.00      6.08 o 
  -7   4   6        5.60       11.90      6.80 o 
  -6   4   6        8.33        5.67      6.39 o 
  -5   4   6      425.21      426.97      8.44 o 
  -4   4   6        4.08        3.13      3.25 o 
  -3   4   6      542.98      535.41      7.44 o 
  -2   4   6      187.15      181.31      4.45 o 
  -1   4   6      198.47      199.45      4.46 o 
   0   4   6      156.55      141.28      4.05 o 
   1   4   6      368.31      380.63      5.95 o 
   2   4   6      283.18      269.92      4.48 o 
   3   4   6       91.59       89.77      4.04 o 
   4   4   6      126.44      119.98      4.09 o 
   5   4   6      279.69      248.31      6.88 o 
   6   4   6       33.76       39.41      6.34 o 
  -7   5   6       22.24       33.08      7.23 o 
  -6   5   6       16.04       22.35     10.66 o 
  -5   5   6        3.92        8.66      3.92 o 
  -4   5   6      123.08      115.08      4.71 o 
  -3   5   6      339.80      349.18      5.89 o 
  -2   5   6      463.19      457.39      6.56 o 
  -1   5   6       53.40       54.20      2.90 o 
   0   5   6     1624.35     1667.77     16.59 o 
   1   5   6      661.13      675.01     12.85 o 
   2   5   6        9.09       11.90      2.21 o 
   3   5   6       41.00       34.72      3.01 o 
   4   5   6        1.40       -0.83      2.84 o 
   5   5   6       66.97       78.64      4.19 o 
   6   5   6      125.02      133.76      7.66 o 
  -7   6   6       14.88       16.81      6.74 o 
  -6   6   6        0.09        5.83      5.99 o 
  -5   6   6       94.43       95.05      4.99 o 
  -4   6   6      111.36       97.35      4.52 o 
  -3   6   6      473.98      463.55      6.86 o 
  -2   6   6        0.25        1.66      2.31 o 
  -1   6   6     1659.26     1624.05     16.25 o 
   0   6   6        0.73       -1.43      2.27 o 
   1   6   6       56.39       61.65      3.63 o 
   2   6   6       31.39       36.81      2.52 o 
   3   6   6     2358.78     2337.33     22.77 o 
   4   6   6       30.67       27.00      3.32 o 
   5   6   6      248.71      250.41      7.06 o 
   6   6   6        0.35        0.55      5.42 o 
  -7   7   6       17.56       18.70      7.71 o 
  -6   7   6       18.42       23.70      6.34 o 
  -5   7   6       29.58       28.04      4.29 o 
  -4   7   6      123.88      128.18      5.27 o 
  -3   7   6      351.63      356.23      5.96 o 
  -2   7   6       99.19      101.05      3.45 o 
  -1   7   6      359.79      340.39      5.58 o 
   0   7   6     1748.68     1723.97     20.32 o 
   1   7   6        5.55        7.60      2.51 o 
   2   7   6      293.61      257.57      5.36 o 
   3   7   6       14.51       20.83      2.91 o 
   4   7   6       21.67       35.06      3.55 o 
   5   7   6        9.70       10.36      3.54 o 
   6   7   6       37.94       46.36      5.47 o 
  -7   8   6       11.53        4.00      8.78 o 
  -6   8   6       18.23        8.91      6.16 o 
  -5   8   6      243.78      251.91      7.43 o 
  -4   8   6      157.16      153.10      5.58 o 
  -3   8   6      175.80      216.93      9.16 o 
  -2   8   6       68.62       58.04      3.42 o 
  -1   8   6       18.50       20.06      2.53 o 
   0   8   6       29.66       24.81      3.30 o 
   1   8   6        1.63        2.02      2.14 o 
   2   8   6       43.50       45.22      3.18 o 
   3   8   6       47.60       40.92      6.63 o 
   4   8   6      261.06      281.51      5.66 o 
   5   8   6      206.52      193.69      6.23 o 
   6   8   6       25.84       25.18      5.32 o 
  -6   9   6       20.47       22.52      4.79 o 
  -5   9   6      119.80      119.20      5.44 o 
  -4   9   6       22.73       24.04      4.09 o 
  -3   9   6        1.43       -0.27      3.36 o 
  -2   9   6       22.22       26.58      2.76 o 
  -1   9   6      684.23      693.13      8.53 o 
   0   9   6       38.06       37.62      2.75 o 
   1   9   6     1113.06     1072.21     11.94 o 
   2   9   6      314.31      302.96      5.79 o 
   3   9   6       52.91       45.36      3.58 o 
   4   9   6      134.44      130.87      7.70 o 
   5   9   6       74.84       86.46      5.85 o 
   6   9   6        3.61        6.96      4.86 o 
  -6  10   6       46.04       45.29      5.22 o 
  -5  10   6        4.05       14.86      4.26 o 
  -4  10   6      202.17      207.95      6.66 o 
  -3  10   6       50.13       75.81      4.19 o 
  -2  10   6      352.30      357.13      6.06 o 
  -1  10   6      168.98      160.40      4.79 o 
   0  10   6        9.17       10.13      2.63 o 
   1  10   6      120.13      102.93      3.83 o 
   2  10   6      798.89      752.51      9.57 o 
   3  10   6       16.36       13.20      3.13 o 
   4  10   6      362.35      345.68      6.80 o 
   5  10   6       17.91       14.15      4.58 o 
   6  10   6       10.32        2.33      4.87 o 
  -6  11   6        0.52        1.02      5.66 o 
  -5  11   6       12.59       13.68      4.46 o 
  -4  11   6        0.12        7.09      3.75 o 
  -3  11   6        0.83       -1.07      3.52 o 
  -2  11   6        8.33       12.59      2.83 o 
  -1  11   6      793.35      739.04     10.09 o 
   0  11   6       34.20       35.42      3.12 o 
   1  11   6      847.07      859.59     10.35 o 
   2  11   6        6.42       14.19      3.10 o 
   3  11   6        2.72        4.76      2.87 o 
   4  11   6       32.57       37.47      3.93 o 
   5  11   6       53.16       65.96      7.61 o 
   6  11   6        2.86       -0.52      5.40 o 
  -6  12   6        6.17        4.29      5.89 o 
  -5  12   6       27.41       20.67      4.70 o 
  -4  12   6       43.02       37.66      4.38 o 
  -3  12   6       23.82       12.04      3.68 o 
  -2  12   6      395.71      425.35      6.82 o 
  -1  12   6      197.37      195.86      4.77 o 
   0  12   6       84.22       88.77      4.30 o 
   1  12   6       76.61       96.29      3.74 o 
   2  12   6      224.68      211.72      4.84 o 
   3  12   6       28.75       34.23      2.96 o 
   4  12   6      413.83      431.02      9.92 o 
   5  12   6       60.58       62.25      5.68 o 
  -6  13   6       16.42       14.87      8.16 o 
  -5  13   6       14.84       19.48      5.83 o 
  -4  13   6       16.33       23.00      4.26 o 
  -3  13   6       30.43       31.54      4.00 o 
  -2  13   6      475.88      473.50      8.70 o 
  -1  13   6      152.68      164.29      4.73 o 
   0  13   6      317.97      331.93      6.88 o 
   1  13   6      288.82      247.60      5.84 o 
   2  13   6        5.46        6.95      2.48 o 
   3  13   6       90.97       73.65      3.32 o 
   4  13   6        8.62        6.57      3.23 o 
   5  13   6        7.33       12.19      4.35 o 
  -6  14   6        1.62        0.78      6.18 o 
  -5  14   6       15.21       25.44      6.28 o 
  -4  14   6       78.08       96.00      5.35 o 
  -3  14   6      109.44      104.95      4.95 o 
  -2  14   6       26.56       34.24      4.99 o 
  -1  14   6      260.89      255.98     10.79 o 
   0  14   6      122.02      101.36      3.99 o 
   1  14   6       38.56       30.54      2.60 o 
   2  14   6       36.87       34.27      2.86 o 
   3  14   6      669.88      705.03     10.04 o 
   4  14   6       32.80       30.00      3.58 o 
   5  14   6       46.07       49.98      4.65 o 
  -6  15   6       12.88        8.48      6.93 o 
  -5  15   6        7.07        9.86      5.73 o 
  -4  15   6       17.87       17.33      4.51 o 
  -3  15   6       56.27       50.29      3.86 o 
  -2  15   6       27.19       23.42      3.36 o 
  -1  15   6        1.26        4.28      3.20 o 
   0  15   6      588.87      588.33     14.44 o 
   1  15   6      554.62      568.90      6.81 o 
   2  15   6      476.05      470.43      6.73 o 
   3  15   6      224.90      230.47      5.69 o 
   4  15   6       14.32       19.21      3.63 o 
   5  15   6        4.20        2.14      5.27 o 
  -5  16   6       87.09       84.01      7.20 o 
  -4  16   6       57.12       39.14      4.92 o 
  -3  16   6      242.21      251.34      6.50 o 
  -2  16   6      153.20      163.83      5.24 o 
  -1  16   6       13.79        6.84      2.75 o 
   0  16   6      239.25      240.46      5.15 o 
   1  16   6       44.53       59.37      3.21 o 
   2  16   6        3.42        1.66      2.62 o 
   3  16   6        7.05        3.56      3.21 o 
   4  16   6       22.38       17.75      3.67 o 
   5  16   6       64.85       64.98      6.79 o 
  -5  17   6        2.54        0.17      6.12 o 
  -4  17   6       23.73       28.92      5.09 o 
  -3  17   6       64.22       60.68      4.42 o 
  -2  17   6      131.63      157.21      5.99 o 
  -1  17   6      124.74      116.53      4.58 o 
   0  17   6       55.01       62.32      3.52 o 
   1  17   6      109.22      118.77      3.68 o 
   2  17   6      108.98      120.02      3.91 o 
   3  17   6       74.36       58.81      3.80 o 
   4  17   6        0.21        2.32      3.80 o 
  -5  18   6        0.58       10.54      5.36 o 
  -4  18   6       23.38       12.40      4.72 o 
  -3  18   6      326.25      340.26      7.43 o 
  -2  18   6       26.75       18.72      4.21 o 
  -1  18   6      188.41      178.16      6.50 o 
   0  18   6        6.01        2.02      3.09 o 
   1  18   6       19.99       21.40      3.01 o 
   2  18   6      237.40      243.80      5.93 o 
   3  18   6       40.43       34.02      3.93 o 
   4  18   6      213.18      197.94      8.50 o 
  -4  19   6       50.21       54.55      5.69 o 
  -3  19   6        0.59        9.32      5.96 o 
  -2  19   6        3.94       -1.18      4.54 o 
  -1  19   6      105.64       93.69      5.39 o 
   0  19   6      247.14      241.03      5.69 o 
   1  19   6      136.67      142.35      4.14 o 
   2  19   6      121.12      105.23      5.01 o 
   3  19   6       23.15       22.62      3.89 o 
   4  19   6        1.56        2.38      4.65 o 
  -4  20   6       79.90       78.78      6.18 o 
  -3  20   6        0.81        5.10      6.23 o 
  -2  20   6        4.81        0.22      4.52 o 
  -1  20   6       89.71       91.57      5.92 o 
   0  20   6        3.03        1.00      3.39 o 
   1  20   6       11.04       18.58      3.06 o 
   2  20   6      105.08      107.28      4.50 o 
   3  20   6       96.33       80.11      5.08 o 
  -4  21   6       20.26       16.11      7.15 o 
  -3  21   6        1.35        0.55      6.66 o 
  -2  21   6       22.70       17.90      6.60 o 
  -1  21   6      148.12      154.96      6.51 o 
   0  21   6        6.83        9.46      3.57 o 
   1  21   6       39.62       43.05      3.61 o 
   2  21   6       10.40       22.35      4.50 o 
   3  21   6       56.39       48.97      4.94 o 
  -3  22   6        4.66       -6.53      6.53 o 
  -2  22   6      117.80      123.42     10.26 o 
  -1  22   6        9.57        3.62      4.64 o 
   0  22   6       24.46       20.11      4.78 o 
   1  22   6       68.90       66.59      5.80 o 
   2  22   6       31.47       29.98      4.51 o 
   3  22   6        2.22       -4.51      4.51 o 
  -3  23   6        8.70       10.69     10.75 o 
  -2  23   6        0.49        4.01      6.40 o 
  -1  23   6       31.14       36.91      7.04 o 
   0  23   6       77.31       75.31      5.94 o 
   1  23   6      192.29      182.80      6.18 o 
   2  23   6       43.23       41.50      4.79 o 
  -2  24   6       58.43       73.38     17.65 o 
  -1  24   6        7.30        9.86      7.02 o 
   0  24   6       92.44       95.38      5.92 o 
   1  24   6        5.56        6.14      4.44 o 
  -5   0   7      223.99      239.33     13.47 o 
  -3   0   7       26.02       31.91      4.60 o 
  -1   0   7       13.92       17.43      4.09 o 
   1   0   7      339.58      326.43      8.25 o 
   3   0   7      306.54      327.01     21.70 o 
   5   0   7        0.44       -1.52      6.95 o 
  -6   1   7        1.89        4.66      6.25 o 
  -5   1   7       10.29       12.40      5.38 o 
  -4   1   7        6.55        7.26      3.22 o 
  -3   1   7       82.59       77.36      3.69 o 
  -2   1   7      458.33      437.38      6.87 o 
  -1   1   7       11.27        4.77      2.81 o 
   0   1   7      854.17      838.37     13.47 o 
   1   1   7      266.50      254.31      6.04 o 
   2   1   7       40.49       39.03      3.14 o 
   3   1   7        3.78        5.51      2.88 o 
   4   1   7      273.28      291.40      7.53 o 
   5   1   7        4.15        4.02      5.46 o 
  -6   2   7        5.66       12.31     10.24 o 
  -5   2   7      313.21      280.99     22.06 o 
  -4   2   7       22.14       25.84      3.97 o 
  -3   2   7      237.20      218.06     10.72 o 
  -2   2   7      104.43      115.57      3.90 o 
  -1   2   7       78.25       82.92      3.49 o 
   0   2   7      752.46      757.88      9.38 o 
   1   2   7      144.65      153.08      4.65 o 
   2   2   7        5.76        4.52      2.71 o 
   3   2   7      296.41      284.37      7.19 o 
   4   2   7       79.35       75.25      4.01 o 
   5   2   7       61.89       46.39      7.51 o 
  -6   3   7        3.85        0.86      6.38 o 
  -5   3   7       86.78       90.15      6.96 o 
  -4   3   7       84.22       75.68      5.33 o 
  -3   3   7       25.94       34.38      3.39 o 
  -2   3   7      113.86      128.60      4.27 o 
  -1   3   7      350.49      354.00      6.16 o 
   0   3   7       25.19       26.63      3.74 o 
   1   3   7      304.95      324.63      6.20 o 
   2   3   7       28.95       32.32      3.05 o 
   3   3   7      104.19       91.08      4.72 o 
   4   3   7       16.36       12.94      3.45 o 
   5   3   7      201.11      233.53     13.67 o 
  -6   4   7        2.89        5.79     12.61 o 
  -5   4   7        0.44       -2.02      4.32 o 
  -4   4   7      155.83      142.92      5.48 o 
  -3   4   7       25.53       20.70      3.26 o 
  -2   4   7       65.57       64.25      3.42 o 
  -1   4   7       26.88       28.25      3.07 o 
   0   4   7       73.72       78.88      3.51 o 
   1   4   7      110.38      101.90      3.73 o 
   2   4   7     1353.41     1338.02     14.35 o 
   3   4   7       83.00       83.13      3.95 o 
   4   4   7      308.14      290.12      6.28 o 
   5   4   7       35.92       43.10      9.89 o 
  -6   5   7       23.26       23.60      8.55 o 
  -5   5   7        0.13       -0.62      4.33 o 
  -4   5   7       15.44       13.64      4.21 o 
  -3   5   7      218.80      221.24      6.13 o 
  -2   5   7        0.08        0.91      2.84 o 
  -1   5   7      717.27      674.01      8.68 o 
   0   5   7      336.98      330.08      5.99 o 
   1   5   7      291.31      269.01      8.34 o 
   2   5   7      346.57      318.54      7.14 o 
   3   5   7       98.76      104.32      4.29 o 
   4   5   7       45.66       46.67      3.77 o 
   5   5   7      120.53      115.63      7.66 o 
  -6   6   7       66.03       70.54      7.61 o 
  -5   6   7       12.81       11.52      4.51 o 
  -4   6   7        8.62        8.61      3.86 o 
  -3   6   7       21.56       22.87      3.19 o 
  -2   6   7       46.91       46.44      3.29 o 
  -1   6   7      273.17      256.72      6.66 o 
   0   6   7      453.20      449.34      6.98 o 
   1   6   7       33.56       42.36      3.23 o 
   2   6   7      200.49      187.43      6.12 o 
   3   6   7       35.51       28.88      3.71 o 
   4   6   7       14.97       26.26      6.28 o 
   5   6   7       13.55       14.26      4.23 o 
  -6   7   7       16.36       14.62      9.02 o 
  -5   7   7       16.37        9.96      4.36 o 
  -4   7   7        2.21        7.95      4.12 o 
  -3   7   7      277.58      270.30      7.22 o 
  -2   7   7       38.73       39.51      3.25 o 
  -1   7   7      605.34      605.90     10.95 o 
   0   7   7      316.31      309.04      5.91 o 
   1   7   7        2.21        5.07      2.98 o 
   2   7   7       46.12       38.49      4.25 o 
   3   7   7        1.32       -2.48      3.91 o 
   4   7   7      294.98      318.71      7.08 o 
   5   7   7       73.55       66.46      4.89 o 
  -6   8   7        0.98        8.48      6.43 o 
  -5   8   7       30.66       28.10      4.71 o 
  -4   8   7      106.59      123.78      5.71 o 
  -3   8   7        2.43       -1.28      3.57 o 
  -2   8   7      162.76      156.51      5.56 o 
  -1   8   7       12.67       11.57      4.00 o 
   0   8   7       76.27       82.48      3.67 o 
   1   8   7      344.26      330.29      7.27 o 
   2   8   7      610.16      577.45      8.43 o 
   3   8   7      221.00      215.05      7.00 o 
   4   8   7      191.13      172.13      5.65 o 
   5   8   7        7.98       12.23      4.18 o 
  -6   9   7        1.70       -3.70      6.25 o 
  -5   9   7        0.53       -2.84      5.84 o 
  -4   9   7       62.23       56.36      4.75 o 
  -3   9   7       18.85       33.81      4.09 o 
  -2   9   7      171.20      174.31      5.02 o 
  -1   9   7       11.25       13.64      3.07 o 
   0   9   7       90.86      101.12      4.99 o 
   1   9   7      217.07      207.55      6.16 o 
   2   9   7       43.76       29.52      3.50 o 
   3   9   7        1.99        1.04      4.63 o 
   4   9   7      146.06      165.77      5.68 o 
   5   9   7       32.00       17.47      4.65 o 
  -6  10   7        0.53        3.88      6.82 o 
  -5  10   7       89.76       90.00      5.53 o 
  -4  10   7        5.46        0.00      4.20 o 
  -3  10   7      142.60      144.73      5.82 o 
  -2  10   7       55.44       52.87      3.67 o 
  -1  10   7       50.17       68.20      3.69 o 
   0  10   7        6.00        2.03      3.62 o 
   1  10   7      184.58      196.89      6.51 o 
   2  10   7       36.81       43.67      4.31 o 
   3  10   7      264.78      277.60      6.40 o 
   4  10   7       29.68       38.48      4.35 o 
   5  10   7        3.27        0.13      4.53 o 
  -5  11   7       29.20       41.44      6.87 o 
  -4  11   7       40.56       45.22      4.99 o 
  -3  11   7        1.25        8.00      3.94 o 
  -2  11   7      450.59      436.75      8.02 o 
  -1  11   7       10.93        0.84      3.23 o 
   0  11   7      249.38      225.70      6.50 o 
   1  11   7       11.71       11.81      3.85 o 
   2  11   7       15.96       24.35      3.82 o 
   3  11   7      139.49      136.87      5.04 o 
   4  11   7       28.40       21.30      5.18 o 
   5  11   7        0.34        4.01      4.47 o 
  -5  12   7       42.41       48.43      5.74 o 
  -4  12   7        0.20        5.15      4.56 o 
  -3  12   7       12.22        6.30      4.39 o 
  -2  12   7        5.35        3.75      3.81 o 
  -1  12   7        1.73       -2.28      3.83 o 
   0  12   7       19.07       17.57      3.89 o 
   1  12   7      330.52      313.20      7.53 o 
   2  12   7      203.09      249.95      6.54 o 
   3  12   7      154.09      147.52      4.71 o 
   4  12   7       32.92       38.89      4.46 o 
  -5  13   7        0.33       -0.39      5.06 o 
  -4  13   7        6.98        7.24      4.56 o 
  -3  13   7       28.10       26.85      4.34 o 
  -2  13   7       92.35      101.44      5.30 o 
  -1  13   7      146.92      142.18      7.22 o 
   0  13   7      580.86      559.97     10.02 o 
   1  13   7        8.12        0.07      3.89 o 
   2  13   7      104.90      124.26      4.91 o 
   3  13   7        9.41       10.76      3.47 o 
   4  13   7      156.90      171.62      5.88 o 
  -5  14   7       24.98       38.31     12.82 o 
  -4  14   7       41.45       37.92      5.19 o 
  -3  14   7       47.30       49.32      6.25 o 
  -2  14   7      104.03      103.44      5.48 o 
  -1  14   7       32.30       29.99      4.26 o 
   0  14   7      146.74      154.10      5.82 o 
   1  14   7       15.38       20.25      4.39 o 
   2  14   7       34.90       31.47      3.49 o 
   3  14   7      258.92      233.84      7.35 o 
   4  14   7        8.91       11.61      4.51 o 
  -5  15   7        4.05       12.21      6.58 o 
  -4  15   7       11.32       12.61      5.15 o 
  -3  15   7      110.83      123.79      7.38 o 
  -2  15   7        4.24        4.54      5.42 o 
  -1  15   7      178.05      171.20     10.09 o 
   0  15   7        2.35       -3.49      4.08 o 
   1  15   7       10.05        8.90      3.64 o 
   2  15   7        9.78        3.48      3.47 o 
   3  15   7      127.32      134.89      5.80 o 
   4  15   7       51.78       59.66      5.22 o 
  -4  16   7      152.13      147.63      6.83 o 
  -3  16   7        8.11        8.42      4.70 o 
  -2  16   7       67.12       65.19      8.36 o 
  -1  16   7        0.91        3.22      4.26 o 
   0  16   7      120.09      126.73      4.89 o 
   1  16   7       21.50       19.01      4.00 o 
   2  16   7      170.50      175.96      7.16 o 
   3  16   7        2.04        0.10      4.40 o 
  -4  17   7       47.11       47.42      7.02 o 
  -3  17   7        1.21        1.68      5.91 o 
  -2  17   7        1.52        9.02      5.44 o 
  -1  17   7      167.98      176.68      8.20 o 
   0  17   7        3.38        2.14      3.74 o 
   1  17   7      193.86      178.56      5.94 o 
   2  17   7       43.89       36.03      3.88 o 
   3  17   7       41.79       43.74      5.90 o 
  -4  18   7        7.29       -0.02      7.92 o 
  -3  18   7       14.76       27.88      6.08 o 
  -2  18   7        0.85       -2.93      6.49 o 
  -1  18   7      163.70      188.31      8.62 o 
   0  18   7       33.25       33.81      3.99 o 
   1  18   7       71.41       84.20      4.98 o 
   2  18   7       96.73       83.63      4.94 o 
   3  18   7       27.76       24.89      4.82 o 
  -3  19   7       29.71       48.52      9.86 o 
  -2  19   7      152.45      156.53     11.95 o 
  -1  19   7       22.53       22.51      5.94 o 
   0  19   7       39.12       39.11      4.44 o 
   1  19   7       37.30       35.70      6.03 o 
   2  19   7        0.53        0.53      7.15 o 
  -2  20   7       14.46       15.19      6.04 o 
  -1  20   7       10.33        9.99      5.83 o 
   0  20   7        1.33        2.41      4.20 o 
   1  20   7      131.54      118.48      5.64 o 
   2  20   7       47.80       41.80      4.74 o 
  -2  21   7       19.80       11.86      6.46 o 
  -1  21   7       25.63       25.16      6.86 o 
   0  21   7      106.50       98.20     10.56 o 
   1  21   7        1.81        1.33      4.48 o 
   0  22   7       66.43       82.54     10.61 o 
  -4   0   8       19.33       23.05      5.53 o 
  -2   0   8      437.28      411.23     10.05 o 
   0   0   8      720.39      750.54     14.19 o 
   2   0   8       68.32       60.52      6.39 o 
   4   0   8       82.59       91.00     10.46 o 
  -5   1   8        0.89       -5.75      5.75 o 
  -4   1   8       27.04       20.32      4.53 o 
  -3   1   8       92.80       90.54      4.44 o 
  -2   1   8       37.70       40.11      3.66 o 
  -1   1   8       96.61       92.95      5.30 o 
   0   1   8      222.70      213.73      7.31 o 
   1   1   8       95.71       89.98      4.74 o 
   2   1   8        1.95        7.63      3.34 o 
   3   1   8      217.64      220.07      7.18 o 
   4   1   8      111.12      130.51      7.91 o 
  -5   2   8       54.45       53.44      8.41 o 
  -4   2   8       12.31       18.94      5.42 o 
  -3   2   8        4.39        3.70      4.43 o 
  -2   2   8        1.31        2.59      4.98 o 
  -1   2   8      234.78      242.69      5.81 o 
   0   2   8      197.17      189.40      6.15 o 
   1   2   8        9.21       11.76      3.41 o 
   2   2   8      293.24      282.88      6.50 o 
   3   2   8       70.31       58.29      4.94 o 
   4   2   8       40.76       47.26      6.71 o 
  -5   3   8        9.25        3.47      5.76 o 
  -4   3   8      118.07      114.18      7.83 o 
  -3   3   8       79.12       72.81      4.24 o 
  -2   3   8      133.22      136.43      4.77 o 
  -1   3   8       25.67       29.29      3.55 o 
   0   3   8        7.85        3.41      3.43 o 
   1   3   8        9.54        7.00      3.32 o 
   2   3   8      237.26      244.03      6.98 o 
   3   3   8      185.41      183.59      6.66 o 
   4   3   8       88.28       87.01      5.63 o 
  -5   4   8       29.86       35.37      6.61 o 
  -4   4   8       12.13       18.82      4.70 o 
  -3   4   8       24.15       29.44      3.92 o 
  -2   4   8       49.78       49.43      4.71 o 
  -1   4   8      143.47      146.74      4.84 o 
   0   4   8      134.47      134.75      5.43 o 
   1   4   8       30.43       34.32      3.52 o 
   2   4   8       40.97       29.30      5.33 o 
   3   4   8        0.93        3.82      4.36 o 
   4   4   8       10.05       11.26      4.67 o 
  -5   5   8        1.82       12.44      6.08 o 
  -4   5   8       26.66       27.71      4.69 o 
  -3   5   8        0.56       -2.66      4.30 o 
  -2   5   8      285.87      284.18      6.59 o 
  -1   5   8        8.12        7.87      3.49 o 
   0   5   8        7.70        6.81      3.32 o 
   1   5   8        4.02        2.60      3.36 o 
   2   5   8      157.25      174.86      6.65 o 
   3   5   8       39.69       49.54      5.00 o 
   4   5   8      113.94      108.91      6.51 o 
  -5   6   8       66.67       69.86      5.66 o 
  -4   6   8        1.27        4.69      4.43 o 
  -3   6   8        0.10        0.32      4.25 o 
  -2   6   8       41.14       32.64      3.86 o 
  -1   6   8      181.42      178.58      5.61 o 
   0   6   8        9.99        7.59      3.23 o 
   1   6   8      358.45      350.62     13.60 o 
   2   6   8       12.10       18.26      4.52 o 
   3   6   8       24.92       26.29      4.77 o 
   4   6   8        0.16        4.97      4.10 o 
  -5   7   8        4.17       -0.46      5.05 o 
  -4   7   8       44.39       46.44      5.16 o 
  -3   7   8       30.06       19.27      4.43 o 
  -2   7   8       37.41       38.64      3.84 o 
  -1   7   8        0.43       -0.66      3.44 o 
   0   7   8      110.88      108.90      4.45 o 
   1   7   8        7.67        0.76      5.00 o 
   2   7   8       69.91       62.90      4.93 o 
   3   7   8       82.42       85.39      5.55 o 
   4   7   8      179.58      171.57      5.89 o 
  -5   8   8        0.26        1.41      4.99 o 
  -4   8   8       23.83       25.64      4.70 o 
  -3   8   8        2.73        2.31      4.33 o 
  -2   8   8      279.93      277.60      6.67 o 
  -1   8   8       21.74       24.97      3.77 o 
   0   8   8      375.40      394.22      7.24 o 
   1   8   8      142.03      138.25      6.60 o 
   2   8   8        4.67        5.17      4.15 o 
   3   8   8       56.03       61.28      6.41 o 
   4   8   8       12.11       14.40      5.16 o 
  -5   9   8       26.77       23.58      5.32 o 
  -4   9   8       31.57       42.08      6.25 o 
  -3   9   8      126.65      131.14      5.88 o 
  -2   9   8      126.81      145.46      5.09 o 
  -1   9   8       49.50       44.13      3.92 o 
   0   9   8       30.77       38.98      4.70 o 
   1   9   8      119.74      136.30      7.41 o 
   2   9   8       16.63       21.30      7.00 o 
   3   9   8      166.69      168.19      6.67 o 
   4   9   8       10.89        4.11      4.39 o 
  -4  10   8        1.94        3.90      4.79 o 
  -3  10   8        3.31        3.65      4.40 o 
  -2  10   8        3.09        8.74      3.75 o 
  -1  10   8       57.77       58.75      4.20 o 
   0  10   8       65.77       65.12      4.89 o 
   1  10   8       32.24       39.04      6.70 o 
   2  10   8      325.98      326.89     11.00 o 
   3  10   8       12.91       11.11      4.19 o 
  -4  11   8       31.12       24.16      5.25 o 
  -3  11   8       39.27       38.19      9.27 o 
  -2  11   8       14.16        4.39      4.48 o 
  -1  11   8       61.30       57.25      5.08 o 
   0  11   8      216.87      233.27      8.69 o 
   1  11   8        1.67        5.12      4.58 o 
   2  11   8        7.94       13.54      4.60 o 
   3  11   8      101.88      114.60      5.33 o 
  -4  12   8        9.70        8.90      5.30 o 
  -3  12   8       17.35       24.76      5.12 o 
  -2  12   8       77.49       84.46      9.68 o 
  -1  12   8       96.63       99.58      5.73 o 
   0  12   8      257.70      267.09      7.75 o 
   1  12   8       50.56       60.66      5.03 o 
   2  12   8       17.71        3.75      4.84 o 
   3  12   8       67.66       80.13      4.53 o 
  -4  13   8        3.89        2.62      5.36 o 
  -3  13   8       85.02       98.09      6.03 o 
  -2  13   8        0.32        3.19      5.45 o 
  -1  13   8       13.78       10.47      4.68 o 
   0  13   8        0.27       -0.36      4.52 o 
   1  13   8        5.50        0.18      4.41 o 
   2  13   8       44.10       45.77      9.95 o 
   3  13   8       48.42       48.14      5.20 o 
  -3  14   8        0.18        6.71      5.02 o 
  -2  14   8        5.34        2.46      5.65 o 
  -1  14   8       92.86       96.17      6.84 o 
   0  14   8       42.67       38.22      5.16 o 
   1  14   8       97.71       95.54      5.73 o 
   2  14   8      107.02       97.43      5.15 o 
  -3  15   8       21.83       27.30      6.51 o 
  -2  15   8       47.67       40.50      6.56 o 
  -1  15   8       32.35       34.79      6.10 o 
   0  15   8        0.06       10.96      5.06 o 
   1  15   8       11.00       17.33      4.53 o 
   2  15   8      101.48      107.30      5.36 o 
  -2  16   8       25.95       14.21      8.68 o 
  -1  16   8       49.36       36.07      6.93 o 
   0  16   8        0.01       -0.48      4.10 o 
   1  16   8       66.31       65.63      5.01 o 
   2  16   8       46.49       46.12      5.64 o 
  -2  17   8       53.47       54.67      7.45 o 
  -1  17   8        2.20       -3.65      5.86 o 
   0  17   8        5.06        4.33      4.19 o 
   1  17   8       40.44       35.32      4.75 o 
  -1  18   8      121.90      129.37      8.31 o 
   0  18   8       12.70        9.50      4.41 o 
  -3   0   9       13.32       19.67      6.27 o 
  -1   0   9       25.03       20.64      6.05 o 
   1   0   9       70.27       65.33      6.64 o 
   3   0   9        0.53       -8.03      9.12 o 
  -4   1   9       18.56       12.95      5.29 o 
  -3   1   9        3.90        5.23      4.10 o 
  -2   1   9       16.29       17.43      4.71 o 
  -1   1   9       29.10       30.12      4.24 o 
   0   1   9        8.20        8.80      3.73 o 
   1   1   9      157.72      155.35      7.09 o 
   2   1   9      153.21      147.71      6.20 o 
   3   1   9       13.37        5.08      6.36 o 
  -4   2   9        0.10        7.29      8.96 o 
  -3   2   9      121.64      123.37      5.27 o 
  -2   2   9       71.30       73.83      4.72 o 
  -1   2   9      255.19      227.81     13.57 o 
   0   2   9        3.49       -1.38      3.94 o 
   1   2   9        0.70        4.62      3.93 o 
   2   2   9        4.37        2.66      4.60 o 
   3   2   9       45.71       42.68      5.46 o 
  -4   3   9        5.14        2.12      6.33 o 
  -3   3   9        0.26       -4.54      4.54 o 
  -2   3   9        4.57        4.76      4.10 o 
  -1   3   9        3.54       -0.52      3.94 o 
   0   3   9        1.01        1.90      3.68 o 
   1   3   9       73.75       81.88      4.66 o 
   2   3   9       85.79      108.18      6.03 o 
   3   3   9       86.37       96.56      6.25 o 
  -3   4   9        1.41        0.71      4.06 o 
  -2   4   9      106.07      101.84      5.06 o 
  -1   4   9       41.18       45.52      4.26 o 
   0   4   9       28.13       34.60      4.20 o 
   1   4   9        1.30        1.12      4.78 o 
   2   4   9        1.29        4.29      4.65 o 
  -3   5   9       12.86       15.09      4.96 o 
  -2   5   9        0.32       -4.59      4.88 o 
  -1   5   9       17.22       14.87      4.04 o 
   0   5   9        0.35       -3.65      3.68 o 
   1   5   9      127.95      122.14      6.19 o 
   2   5   9        1.79        0.30      4.71 o 
  -3   6   9        4.62       -4.10      4.75 o 
  -2   6   9       31.53       39.64      4.33 o 
  -1   6   9       48.00       46.46      4.41 o 
   0   6   9      110.97      110.14      5.04 o 
   1   6   9       19.01       28.77      5.13 o 
   2   6   9        0.96        7.53      4.84 o 
  -3   7   9       36.19       35.98      5.60 o 
  -2   7   9        2.81        3.78      4.33 o 
  -1   7   9       35.53       34.64      4.28 o 
   0   7   9       14.91       19.93      7.63 o 
   1   7   9      119.79      125.17      9.57 o 
   2   7   9       73.97       66.57      5.64 o 
  -3   8   9       31.07       33.01      6.35 o 
  -2   8   9       41.58       44.27      4.70 o 
  -1   8   9        3.02        6.10      4.15 o 
   0   8   9      195.80      186.27      7.26 o 
   1   8   9       34.22       40.72      5.28 o 
   2   8   9        3.08        2.14      5.06 o 
  -3   9   9        0.27        4.35      5.71 o 
  -2   9   9        1.62        0.53      4.31 o 
  -1   9   9        6.34        5.15      5.15 o 
   0   9   9       19.41       29.31      5.26 o 
   1   9   9       20.72       26.91      5.20 o 
   2   9   9       30.13       43.75      6.74 o 
  -2  10   9        1.52       -0.91      5.06 o 
  -1  10   9      209.82      215.93      7.79 o 
   0  10   9        3.59       -4.82      4.82 o 
   1  10   9        7.08       13.70      5.04 o 
  -2  11   9        8.03       -3.95      5.98 o 
  -1  11   9        0.29        1.07      5.12 o 
   0  11   9       39.52       34.39      5.27 o 
   1  11   9       29.27       33.41      7.03 o 
  -1  12   9       19.33       33.05      5.55 o 
   0  12   9        0.74        3.57      4.89 o 
                                                 
